# Supplementary material for: Machine learning-based prediction model for drug target identification and MASH improvement: a comprehensive analysis of biochemical and ferroptosis/autophagy biomarkers
Source: J Physiol Biochem. 2026 Apr 27;82(1):43. doi: 10.1007/s13105-026-01181-3 (PMC13121215; doi:10.1007/s13105-026-01181-3)
Supplement: Supplementary file 1 — Supplementary Material 1 (XLSX 6.02 MB) [file 13105_2026_1181_MOESM1_ESM.xlsx]

## Sheet: GSE140994
ID	adj.P.Val	P.Value	t	B	logFC	GeneSymbol	Description	ENTREZ_GENE_ID
93695_at	1.15e-07	4.54e-12	-23.6	17.1426	-7.31	Gpnmb	glycoprotein (transmembrane) nmb	93695
17381_at	1.83e-07	1.44e-11	-21.6	15.9743	-6.8	Mmp12	matrix metallopeptidase 12	17381
242341_at	3.15e-06	4.73e-10	-16.3	13.4445	-5.7	Atp6v0d2	ATPase, H+ transporting, lysosomal V0 subunit D2	242341
16691_at	3.15e-06	6.19e-10	-16	13.062	-3.48	Krt8	keratin 8	16691
276891_at	3.15e-06	5.52e-10	16.1	13.0374	3.73	Timd4	T cell immunoglobulin and mucin domain containing 4	276891
57442_at	3.4e-06	9.35e-10	-15.5	12.612	-2.47	Kcne3	potassium voltage-gated channel, Isk-related subfamily, gene 3	57442
55985_at	3.4e-06	9.21e-10	15.5	12.604	4.14	Cxcl13	chemokine (C-X-C motif) ligand 13	55985
226654_at	4.32e-06	1.7e-09	-14.7	12.1171	-3.29	Tstd1	thiosulfate sulfurtransferase (rhodanese)-like domain containing 1	226654
93671_at	4.32e-06	1.7e-09	14.7	12.0837	3.73	Cd163	CD163 antigen	93671
20390_at	4.32e-06	1.59e-09	-14.8	12.0363	-2.55	Sftpd	surfactant associated protein D	20390
16668_at	6.76e-06	2.92e-09	-14.1	11.6301	-3.64	Krt18	keratin 18	16668
14473_at	7.04e-06	4.29e-09	-13.7	11.3448	-2.68	Gc	group specific component	14473
195208_at	7.04e-06	3.66e-09	-13.8	11.3011	-2.32	Dcdc2a	doublecortin domain containing 2a	195208
17869_at	7.04e-06	4.43e-09	-13.6	11.2559	-1.92	Myc	myelocytomatosis oncogene	17869
71720_at	7.04e-06	3.98e-09	-13.8	11.1813	-2.05	Osbpl3	oxysterol binding protein-like 3	71720
12563_at	7.04e-06	4.21e-09	-13.7	11.1732	-2.17	Cdh6	cadherin 6	12563
216350_at	7.19e-06	4.81e-09	-13.5	11.1114	-4.03	Tspan8	tetraspanin 8	216350
58809_at	7.75e-06	5.79e-09	13.3	11.0941	1.21	Rnase4	ribonuclease, RNase A family 4	58809
19737_at	8.1e-06	6.69e-09	-13.2	10.9473	-2.45	Rgs5	regulator of G-protein signaling 5	19737
192201_at	7.6e-06	5.38e-09	-13.4	10.9379	-2.13	Wfdc15b	WAP four-disulfide core domain 15B	192201
12638_at	8.1e-06	6.41e-09	-13.2	10.847	-2.82	Cftr	cystic fibrosis transmembrane conductance regulator	12638
100043108_at	8.62e-06	7.46e-09	13.1	10.7187	2.17	Cyp2c69	cytochrome P450, family 2, subfamily c, polypeptide 69	100043108
19143_at	1.08e-05	9.81e-09	-12.8	10.4502	-2.94	St14	suppression of tumorigenicity 14 (colon carcinoma)	19143
107765_at	1.08e-05	1.02e-08	-12.7	10.4219	-3.32	Ankrd1	ankyrin repeat domain 1 (cardiac muscle)	107765
12804_at	1.35e-05	1.42e-08	12.4	10.2121	2.37	Cntfr	ciliary neurotrophic factor receptor	12804
76509_at	1.35e-05	1.35e-08	-12.4	10.2027	-2.69	Plet1	placenta expressed transcript 1	76509
12870_at	1.38e-05	1.52e-08	-12.3	10.1504	-2.81	Cp	ceruloplasmin	12870
12740_at	1.35e-05	1.43e-08	-12.4	10.0924	-2.92	Cldn4	claudin 4	12740
56277_at	1.4e-05	1.6e-08	-12.3	9.98982	-2.53	Tmem45a	transmembrane protein 45a	56277
396184_at	1.41e-05	1.66e-08	12.2	9.96942	1.8	Flrt1	fibronectin leucine rich transmembrane protein 1	396184
13661_at	1.43e-05	1.8e-08	-12.1	9.88775	-2.93	Ehf	ets homologous factor	13661
53624_at	1.41e-05	1.72e-08	-12.2	9.88574	-2.09	Cldn7	claudin 7	53624
72027_at	1.48e-05	1.92e-08	-12.1	9.79896	-2.31	Slc39a4	solute carrier family 39 (zinc transporter), member 4	72027
105853_at	1.72e-05	2.3e-08	-11.9	9.66258	-2.11	Mal2	mal, T cell differentiation protein 2	105853
11931_at	1.74e-05	2.55e-08	-11.8	9.63329	-3.31	Atp1b1	ATPase, Na+/K+ transporting, beta 1 polypeptide	11931
13618_at	1.74e-05	2.67e-08	-11.8	9.59779	-2.05	Ednrb	endothelin receptor type B	13618
11684_at	1.74e-05	2.58e-08	11.8	9.59431	1.84	Alox12	arachidonate 12-lipoxygenase	11684
100502933_at	1.74e-05	2.57e-08	11.8	9.5373	2.38	Gm19461	predicted gene, 19461	100502933
234673_at	1.74e-05	2.67e-08	11.7	9.51234	2.19	Ces2e	carboxylesterase 2E	234673
54135_at	2.05e-05	3.23e-08	-11.6	9.31918	-2.41	Lsr	lipolysis stimulated lipoprotein receptor	54135
67082_at	2.17e-05	3.52e-08	-11.5	9.23597	-2.38	1700011H14Rik	RIKEN cDNA 1700011H14 gene	67082
230779_at	2.17e-05	3.71e-08	-11.4	9.21753	-2.42	Serinc2	serine incorporator 2	230779
503610_at	2.28e-05	4.16e-08	11.3	9.15942	1.11	Zdhhc18	zinc finger, DHHC domain containing 18	503610
18260_at	2.17e-05	3.77e-08	-11.4	9.15149	-1.99	Ocln	occludin	18260
21857_at	2.17e-05	3.78e-08	-11.4	9.14441	-1.63	Timp1	tissue inhibitor of metalloproteinase 1	21857
213417_at	2.17e-05	3.84e-08	11.4	9.13087	1.9	Klhdc8a	kelch domain containing 8A	213417
14961_at	2.29e-05	4.32e-08	-11.3	9.12156	-2.19	H2-Ab1	histocompatibility 2, class II antigen A, beta 1	14961
83433_at	2.28e-05	4.22e-08	-11.3	9.10095	-3.7	Trem2	triggering receptor expressed on myeloid cells 2	83433
56644_at	2.4e-05	4.72e-08	-11.2	9.03718	-3.05	Clec7a	C-type lectin domain family 7, member a	56644
17289_at	2.4e-05	4.82e-08	11.2	9.01309	0.973	Mertk	c-mer proto-oncogene tyrosine kinase	17289
14066_at	2.4e-05	4.63e-08	-11.2	8.95453	-1.85	F3	coagulation factor III	14066
100306954_at	2.58e-05	5.27e-08	-11.1	8.92666	-1.98	Snora17	small nucleolar RNA, H/ACA box 17	100306954
17393_at	2.76e-05	5.84e-08	-11	8.80565	-3.38	Mmp7	matrix metallopeptidase 7	17393
13180_at	2.76e-05	5.87e-08	-11	8.77538	-2.27	Pcbd1	pterin 4 alpha carbinolamine dehydratase/dimerization cofactor of hepatocyte nuclear factor 1 alpha (TCF1) 1	13180
16398_at	2.8e-05	6.06e-08	-11	8.70662	-1.7	Itga2	integrin alpha 2	16398
13601_at	3.41e-05	7.64e-08	10.8	8.55566	1.16	Ecm1	extracellular matrix protein 1	13601
72293_at	3.23e-05	7.11e-08	10.8	8.54997	1.59	Nkd2	naked cuticle 2	72293
13511_at	3.44e-05	7.98e-08	-10.7	8.51608	-3.55	Dsg2	desmoglein 2	13511
75568_at	3.42e-05	7.8e-08	-10.7	8.48003	-1.72	Capsl	calcyphosine-like	75568
83675_at	3.45e-05	8.47e-08	-10.7	8.45083	-2.88	Bicc1	BicC family RNA binding protein 1	83675
17380_at	3.45e-05	8.4e-08	-10.7	8.44014	-3.13	Mme	membrane metallo endopeptidase	17380
219151_at	3.45e-05	8.79e-08	-10.6	8.41987	-2.72	Scara3	scavenger receptor class A, member 3	219151
12739_at	3.45e-05	8.82e-08	-10.6	8.41199	-2.61	Cldn3	claudin 3	12739
16420_at	3.45e-05	8.67e-08	-10.6	8.39711	-1.58	Itgb6	integrin beta 6	16420
11746_at	3.54e-05	9.19e-08	-10.6	8.37593	-2.21	Anxa4	annexin A4	11746
11443_at	3.45e-05	8.73e-08	-10.6	8.36832	-1.79	Chrnb1	cholinergic receptor, nicotinic, beta polypeptide 1 (muscle)	11443
14960_at	3.57e-05	9.68e-08	-10.5	8.31911	-2.35	H2-Aa	histocompatibility 2, class II antigen A, alpha	14960
52829_at	3.57e-05	9.7e-08	-10.5	8.31392	-3.5	Lurap1l	leucine rich adaptor protein 1-like	52829
14268_at	3.57e-05	1.01e-07	-10.5	8.2879	-2.6	Fn1	fibronectin 1	14268
65963_at	3.57e-05	1.01e-07	-10.5	8.27569	-1.23	Tmem176b	transmembrane protein 176B	65963
18828_at	3.57e-05	9.42e-08	-10.6	8.27202	-1.21	Plscr2	phospholipid scramblase 2	18828
241639_at	3.57e-05	9.86e-08	-10.5	8.25778	-1.86	Fermt1	fermitin family member 1	241639
69221_at	3.67e-05	1.08e-07	-10.4	8.21048	-1.08	2410006H16Rik	RIKEN cDNA 2410006H16 gene	69221
11668_at	3.67e-05	1.11e-07	-10.4	8.19404	-2.19	Aldh1a1	aldehyde dehydrogenase family 1, subfamily A1	11668
13052_at	3.67e-05	1.08e-07	-10.4	8.18333	-2.13	Cxadr	coxsackie virus and adenovirus receptor	13052
319520_at	3.67e-05	1.09e-07	10.4	8.17564	2.23	Dusp4	dual specificity phosphatase 4	319520
100217452_at	3.69e-05	1.14e-07	-10.4	8.15948	-1.01	Snord110	small nucleolar RNA, C/D box 110	100217452
16782_at	3.67e-05	1.11e-07	-10.4	8.15618	-1.91	Lamc2	laminin, gamma 2	16782
20971_at	3.81e-05	1.21e-07	-10.3	8.1021	-1.53	Sdc4	syndecan 4	20971
320910_at	3.69e-05	1.15e-07	-10.4	8.10104	-1.63	Itgb8	integrin beta 8	320910
12490_at	3.81e-05	1.21e-07	-10.3	8.0952	-1.37	Cd34	CD34 antigen	12490
11303_at	3.91e-05	1.26e-07	-10.3	8.05443	-1.46	Abca1	ATP-binding cassette, sub-family A (ABC1), member 1	11303
12527_at	3.95e-05	1.29e-07	-10.3	8.03085	-1.01	Cd9	CD9 antigen	12527
20103_at	4.07e-05	1.35e-07	-10.2	7.9881	-0.761	Rps5	ribosomal protein S5	20103
70086_at	4.29e-05	1.46e-07	10.2	7.90727	1.32	Cysltr2	cysteinyl leukotriene receptor 2	70086
171171_at	4.29e-05	1.48e-07	10.2	7.89886	1.36	Ntng2	netrin G2	171171
216616_at	4.29e-05	1.51e-07	-10.1	7.89515	-1.69	Efemp1	epidermal growth factor-containing fibulin-like extracellular matrix protein 1	216616
11658_at	4.29e-05	1.56e-07	-10.1	7.85254	-2.41	Alcam	activated leukocyte cell adhesion molecule	11658
15473_at	4.29e-05	1.57e-07	-10.1	7.8517	-1.46	Rida	reactive intermediate imine deaminase A homolog	15473
16669_at	4.29e-05	1.53e-07	-10.1	7.84835	-2.25	Krt19	keratin 19	16669
52430_at	4.29e-05	1.5e-07	-10.2	7.84078	-1.13	Echdc2	enoyl Coenzyme A hydratase domain containing 2	52430
232441_at	4.29e-05	1.6e-07	10.1	7.83639	1.08	Rerg	RAS-like, estrogen-regulated, growth-inhibitor	232441
69165_at	4.29e-05	1.56e-07	10.1	7.83348	2.34	Cd209b	CD209b antigen	69165
12512_at	4.29e-05	1.6e-07	-10.1	7.82117	-2.46	Cd63	CD63 antigen	12512
229302_at	4.36e-05	1.66e-07	-10.1	7.78882	-3.28	Tm4sf4	transmembrane 4 superfamily member 4	229302
15375_at	4.29e-05	1.6e-07	-10.1	7.7816	-1.38	Foxa1	forkhead box A1	15375
12630_at	4.36e-05	1.68e-07	-10.1	7.77515	-2.14	Cfi	complement component factor i	12630
76560_at	4.34e-05	1.64e-07	-10.1	7.76912	-1.69	Prss8	protease, serine 8 (prostasin)	76560
17075_at	4.51e-05	1.76e-07	-10	7.73146	-3.17	Epcam	epithelial cell adhesion molecule	17075
20308_at	4.51e-05	1.79e-07	-10	7.71809	-4.44	Ccl9	chemokine (C-C motif) ligand 9	20308
12571_at	4.51e-05	1.78e-07	-10	7.7077	-1.54	Cdk6	cyclin-dependent kinase 6	12571
20378_at	4.58e-05	1.84e-07	-9.98	7.68081	-1.18	Frzb	frizzled-related protein	20378
234214_at	4.69e-05	1.91e-07	-9.94	7.66008	-2.26	Sorbs2	sorbin and SH3 domain containing 2	234214
208104_at	4.69e-05	1.94e-07	9.93	7.63138	0.934	Mlxip	MLX interacting protein	208104
241694_at	4.69e-05	1.95e-07	9.92	7.61551	1.07	Ralgapa2	Ral GTPase activating protein, alpha subunit 2 (catalytic)	241694
218121_at	4.69e-05	1.95e-07	-9.93	7.61152	-1.99	Mboat1	membrane bound O-acyltransferase domain containing 1	218121
16410_at	4.7e-05	1.98e-07	-9.91	7.60869	-1.49	Itgav	integrin alpha V	16410
12038_at	4.91e-05	2.09e-07	-9.87	7.56941	-2.52	Bche	butyrylcholinesterase	12038
667034_at	5.04e-05	2.17e-07	9.83	7.5193	2.3	Pnp2	purine-nucleoside phosphorylase 2	667034
14468_at	5.08e-05	2.22e-07	9.82	7.50583	2.54	Gbp2b	guanylate binding protein 2b	14468
22156_at	5.04e-05	2.18e-07	-9.83	7.49197	-1.38	Tuft1	tuftelin 1	22156
11534_at	5.14e-05	2.3e-07	-9.79	7.48059	-1.46	Adk	adenosine kinase	11534
56018_at	5.14e-05	2.33e-07	-9.77	7.46062	-1.52	Stard10	START domain containing 10	56018
69354_at	5.14e-05	2.35e-07	-9.77	7.44968	-2.5	Slc38a4	solute carrier family 38, member 4	69354
223473_at	5.14e-05	2.33e-07	-9.77	7.4471	-1.71	Nipal2	NIPA-like domain containing 2	223473
94179_at	5.14e-05	2.37e-07	-9.76	7.44257	-2.59	Krt23	keratin 23	94179
432502_at	5.14e-05	2.36e-07	-9.76	7.42468	-0.696	Rpl6l	ribosomal protein L6-like	432502
100303751_at	5.21e-05	2.42e-07	-9.74	7.4019	-1.4	Snora31	small nucleolar RNA, H/ACA box 31	100303751
11699_at	5.34e-05	2.5e-07	-9.71	7.38626	-2.72	Ambp	alpha 1 microglobulin/bikunin	11699
16411_at	5.41e-05	2.57e-07	-9.69	7.36797	-4.03	Itgax	integrin alpha X	16411
71790_at	5.35e-05	2.52e-07	-9.71	7.36436	-1.83	Anxa9	annexin A9	71790
110310_at	5.48e-05	2.63e-07	-9.67	7.32702	-1.81	Krt7	keratin 7	110310
12550_at	6.14e-05	2.97e-07	-9.57	7.22455	-3.07	Cdh1	cadherin 1	12550
20352_at	6.16e-05	3e-07	9.56	7.21248	0.95	Sema4b	sema domain, immunoglobulin domain (Ig), transmembrane domain (TM) and short cytoplasmic domain, (semaphorin) 4B	20352
11489_at	6.24e-05	3.09e-07	9.54	7.16971	1.36	Adam12	a disintegrin and metallopeptidase domain 12 (meltrin alpha)	11489
27211_at	6.18e-05	3.04e-07	-9.55	7.16859	-1.27	Snord35a	small nucleolar RNA, C/D box 35A	27211
17829_at	6.66e-05	3.33e-07	-9.48	7.11732	-3.2	Muc1	mucin 1, transmembrane	17829
56213_at	6.73e-05	3.39e-07	9.46	7.09819	1.23	Htra1	HtrA serine peptidase 1	56213
19268_at	6.78e-05	3.44e-07	-9.45	7.08279	-2.56	Ptprf	protein tyrosine phosphatase, receptor type, F	19268
114301_at	6.84e-05	3.55e-07	-9.42	7.04376	-2.08	Palmd	palmdelphin	114301
216643_at	6.84e-05	3.52e-07	-9.43	7.03876	-1.41	Gabrp	gamma-aminobutyric acid (GABA) A receptor, pi	216643
19418_at	6.92e-05	3.64e-07	9.4	7.02365	2.25	Rasgrf2	RAS protein-specific guanine nucleotide-releasing factor 2	19418
12955_at	6.92e-05	3.68e-07	-9.39	7.01844	-1.64	Cryab	crystallin, alpha B	12955
20750_at	6.84e-05	3.55e-07	-9.42	7.01469	-3.1	Spp1	secreted phosphoprotein 1	20750
17979_at	6.92e-05	3.65e-07	9.4	6.98285	0.844	Ncoa3	nuclear receptor coactivator 3	17979
224088_at	7.24e-05	3.87e-07	-9.35	6.94098	-0.986	Atp13a3	ATPase type 13A3	224088
16956_at	7.49e-05	4.04e-07	-9.32	6.88754	-2.79	Lpl	lipoprotein lipase	16956
231997_at	7.67e-05	4.22e-07	9.28	6.88447	1.24	Fkbp14	FK506 binding protein 14	231997
13602_at	7.67e-05	4.2e-07	-9.29	6.884	-1.3	Sparcl1	SPARC-like 1	13602
20702_at	7.49e-05	4.07e-07	-9.31	6.87817	-2.19	Serpina1c	serine (or cysteine) peptidase inhibitor, clade A, member 1C	20702
14133_at	7.73e-05	4.35e-07	9.26	6.83624	2.29	Fcna	ficolin A	14133
14586_at	7.76e-05	4.39e-07	9.25	6.8311	1.7	Gfra2	glial cell line derived neurotrophic factor family receptor alpha 2	14586
12274_at	7.78e-05	4.47e-07	9.24	6.82885	2.9	C6	complement component 6	12274
104433_at	7.73e-05	4.29e-07	-9.27	6.82301	-1.99	Snora62	small nucleolar RNA, H/ACA box 62	104433
110759_at	7.73e-05	4.34e-07	-9.26	6.80994	-1.9	Igkj1	immunoglobulin kappa joining 1	110759
238447_at	7.96e-05	4.6e-07	-9.21	6.79769	-3.4	Igha	immunoglobulin heavy constant alpha	238447
20708_at	7.78e-05	4.44e-07	-9.24	6.79469	-1.07	Serpinb6b	serine (or cysteine) peptidase inhibitor, clade B, member 6b	20708
66889_at	8e-05	4.69e-07	-9.2	6.77971	-2.48	Rnf128	ring finger protein 128	66889
72324_at	8e-05	4.66e-07	9.2	6.76574	1.53	Plxdc1	plexin domain containing 1	72324
20348_at	8.33e-05	4.92e-07	-9.16	6.72586	-1.84	Sema3c	sema domain, immunoglobulin domain (Ig), short basic domain, secreted, (semaphorin) 3C	20348
54670_at	8.43e-05	5.15e-07	-9.12	6.68988	-1.41	Atp8b1	ATPase, class I, type 8B, member 1	54670
27403_at	8.43e-05	5.16e-07	9.12	6.68648	1.05	Abca7	ATP-binding cassette, sub-family A (ABC1), member 7	27403
20496_at	8.43e-05	5.17e-07	-9.12	6.68548	-1.14	Slc12a2	solute carrier family 12, member 2	20496
12305_at	8.43e-05	5.21e-07	-9.11	6.67902	-2.28	Ddr1	discoidin domain receptor family, member 1	12305
266793_at	8.43e-05	5.11e-07	-9.13	6.65288	-0.898	Snord87	small nucleolar RNA, C/D box 87	266793
12266_at	8.43e-05	5.15e-07	-9.12	6.63683	-2.05	C3	complement component 3	12266
64294_at	8.43e-05	5.19e-07	-9.12	6.6282	-0.707	Itm2c	integral membrane protein 2C	64294
14871_at	8.77e-05	5.48e-07	-9.07	6.6281	-1.63	Gstt1	glutathione S-transferase, theta 1	14871
17436_at	9.05e-05	5.7e-07	-9.04	6.58495	-1.79	Me1	malic enzyme 1, NADP(+)-dependent, cytosolic	17436
217203_at	8.75e-05	5.44e-07	9.08	6.58163	0.806	Tmem106a	transmembrane protein 106A	217203
15360_at	9.05e-05	5.73e-07	-9.04	6.57835	-1.83	Hmgcs2	3-hydroxy-3-methylglutaryl-Coenzyme A synthase 2	15360
54371_at	9.13e-05	5.81e-07	9.02	6.55544	2.05	Chst2	carbohydrate sulfotransferase 2	54371
56320_at	9.33e-05	5.98e-07	-9	6.51802	-0.984	Dbn1	drebrin 1	56320
54635_at	9.49e-05	6.16e-07	-8.98	6.50972	-1.69	Pdgfc	platelet-derived growth factor, C polypeptide	54635
18478_at	9.49e-05	6.14e-07	-8.98	6.50958	-2.6	Pah	phenylalanine hydroxylase	18478
22239_at	9.49e-05	6.2e-07	-8.97	6.50098	-1.58	Ugt8a	UDP galactosyltransferase 8A	22239
98365_at	9.92e-05	6.56e-07	-8.93	6.45339	-2.28	Slamf9	SLAM family member 9	98365
76846_at	9.54e-05	6.27e-07	-8.96	6.43809	-0.82	Rps9	ribosomal protein S9	76846
218518_at	0.000103	6.82e-07	-8.9	6.40487	-1.38	Marveld2	MARVEL (membrane-associating) domain containing 2	218518
228071_at	0.000103	6.86e-07	-8.89	6.40308	-1.73	Sestd1	SEC14 and spectrin domains 1	228071
436583_at	0.000107	7.29e-07	-8.85	6.34889	-1.94	Snora74a	small nucleolar RNA, H/ACA box 74A	436583
100310813_at	0.000103	6.9e-07	-8.89	6.34173	-1.27	Snora16a	small nucleolar RNA, H/ACA box 16A	100310813
13731_at	0.000108	7.41e-07	-8.83	6.33346	-1.81	Emp2	epithelial membrane protein 2	13731
100306943_at	0.000104	7.02e-07	-8.87	6.32792	-1.09	Scarna13	small Cajal body-specific RNA 1	100306943
101401_at	0.000109	7.53e-07	-8.82	6.31511	-1.17	Adamts9	a disintegrin-like and metallopeptidase (reprolysin type) with thrombospondin type 1 motif, 9	101401
14184_at	0.000109	7.6e-07	-8.81	6.30568	-1.77	Fgfr3	fibroblast growth factor receptor 3	14184
14314_at	0.000109	7.49e-07	-8.82	6.30261	-0.978	Fstl1	follistatin-like 1	14314
68526_at	0.000109	7.58e-07	8.81	6.25227	1.75	Gpr155	G protein-coupled receptor 155	68526
17919_at	0.000114	7.99e-07	-8.77	6.25151	-1.22	Myo5b	myosin VB	17919
66898_at	0.000114	8.06e-07	-8.77	6.24843	-1.66	Baiap2l1	BAI1-associated protein 2-like 1	66898
210622_at	0.000114	8.2e-07	-8.75	6.23548	-2.25	Pamr1	peptidase domain containing associated with muscle regeneration 1	210622
217517_at	0.000114	8.23e-07	-8.75	6.22589	-1.35	Stxbp6	syntaxin binding protein 6 (amisyn)	217517
20677_at	0.000114	8.1e-07	-8.76	6.21917	-1.52	Sox4	SRY (sex determining region Y)-box 4	20677
241035_at	0.000115	8.38e-07	-8.74	6.21299	-2.93	Pkhd1	polycystic kidney and hepatic disease 1	241035
11600_at	0.00012	8.74e-07	-8.7	6.17132	-1.46	Angpt1	angiopoietin 1	11600
100217417_at	0.000114	8.28e-07	-8.75	6.16601	-1.98	Snora34	small nucleolar RNA, H/ACA box 34	100217417
16400_at	0.00012	8.84e-07	-8.7	6.16149	-1.59	Itga3	integrin alpha 3	16400
18049_at	0.000122	8.99e-07	-8.68	6.14516	-1.76	Ngf	nerve growth factor	18049
225631_at	0.000124	9.24e-07	-8.66	6.11638	-1.46	Onecut2	one cut domain, family member 2	225631
108682_at	0.000125	9.42e-07	-8.65	6.09915	-2.57	Gpt2	glutamic pyruvate transaminase (alanine aminotransferase) 2	108682
54120_at	0.000125	9.44e-07	-8.64	6.09818	-1.42	Gipc2	GIPC PDZ domain containing family, member 2	54120
26372_at	0.000127	9.66e-07	8.63	6.05999	1.1	Clcn6	chloride channel, voltage-sensitive 6	26372
17060_at	0.000129	9.91e-07	-8.61	6.04981	-2.71	Blnk	B cell linker	17060
100379145_at	0.000125	9.37e-07	-8.65	6.04411	-1.84	Snora23	small nucleolar RNA, H/ACA box 23	100379145
51902_at	0.000132	1.02e-06	8.59	6.02169	1.17	Rnf24	ring finger protein 24	51902
16149_at	0.000125	9.51e-07	-8.64	6.01976	-1.51	Cd74	CD74 antigen (invariant polypeptide of major histocompatibility complex, class II antigen-associated)	16149
50784_at	0.000132	1.03e-06	-8.58	6.01725	-1.81	Plpp2	phospholipid phosphatase 2	50784
240660_at	0.000132	1.03e-06	-8.58	6.01399	-1.7	Slc35g1	solute carrier family 35, member G1	240660
16790_at	0.00014	1.1e-06	-8.52	5.93643	-3.1	Anpep	alanyl (membrane) aminopeptidase	16790
235611_at	0.000141	1.12e-06	-8.51	5.93181	-2.21	Plxnb1	plexin B1	235611
110959_at	0.000141	1.11e-06	-8.52	5.9306	-1.43	Nudt19	nudix (nucleoside diphosphate linked moiety X)-type motif 19	110959
20753_at	0.000141	1.13e-06	-8.51	5.92113	-1.87	Sprr1a	small proline-rich protein 1A	20753
73690_at	0.000141	1.14e-06	-8.5	5.91309	-3.02	Glipr1	GLI pathogenesis-related 1 (glioma)	73690
100217446_at	0.000137	1.07e-06	-8.54	5.89624	-0.961	Snord47	small nucleolar RNA, C/D box 47	100217446
380863_at	0.000144	1.16e-06	-8.49	5.89614	-0.981	Tmem171	transmembrane protein 171	380863
16534_at	0.000144	1.17e-06	-8.48	5.88885	-2.53	Kcnn4	potassium intermediate/small conductance calcium-activated channel, subfamily N, member 4	16534
17912_at	0.000147	1.2e-06	-8.46	5.85948	-2.3	Myo1b	myosin IB	17912
71901_at	0.000146	1.18e-06	8.47	5.82295	0.923	Fam219a	family with sequence similarity 219, member A	71901
258334_at	0.000151	1.25e-06	8.43	5.81743	2.03	Olfr1396	olfactory receptor 1396	258334
78382_at	0.000147	1.21e-06	-8.46	5.81671	-0.886	Lce6a	late cornified envelope 6A	78382
69787_at	0.000158	1.33e-06	-8.38	5.76359	-2.38	Anxa13	annexin A13	69787
227195_at	0.000154	1.28e-06	8.41	5.73508	0.766	Ino80d	INO80 complex subunit D	227195
100616095_at	0.00016	1.37e-06	-8.36	5.73172	-1.3	Snhg18	small nucleolar RNA host gene 18	100616095
12759_at	0.000154	1.29e-06	-8.41	5.71379	-2.08	Clu	clusterin	12759
320712_at	0.000165	1.42e-06	8.33	5.7013	1.66	Abi3bp	ABI gene family, member 3 (NESH) binding protein	320712
20778_at	0.000155	1.3e-06	8.4	5.69873	0.88	Scarb1	scavenger receptor class B, member 1	20778
329154_at	0.000159	1.34e-06	8.37	5.68758	1.14	Ankrd44	ankyrin repeat domain 44	329154
104366_at	0.000159	1.35e-06	-8.37	5.6761	-1.73	Snora64	small nucleolar RNA, H/ACA box 64	104366
241303_at	0.000167	1.46e-06	8.31	5.67148	1.26	Fam78a	family with sequence similarity 78, member A	241303
54139_at	0.000167	1.47e-06	-8.31	5.66572	-1.65	Irf6	interferon regulatory factor 6	54139
54403_at	0.000168	1.5e-06	-8.29	5.6495	-1.92	Slc4a4	solute carrier family 4 (anion exchanger), member 4	54403
13730_at	0.000168	1.49e-06	-8.3	5.64353	-2.27	Emp1	epithelial membrane protein 1	13730
213575_at	0.000171	1.53e-06	-8.28	5.62818	-1.67	Dync2li1	dynein cytoplasmic 2 light intermediate chain 1	213575
27279_at	0.000171	1.53e-06	-8.28	5.62147	-1.38	Tnfrsf12a	tumor necrosis factor receptor superfamily, member 12a	27279
217138_at	0.000171	1.54e-06	-8.27	5.62022	-1.51	Prr15l	proline rich 15-like	217138
212898_at	0.000165	1.42e-06	8.33	5.60759	0.968	Dse	dermatan sulfate epimerase	212898
15042_at	0.000167	1.47e-06	8.3	5.59781	0.898	H2-T24	histocompatibility 2, T region locus 24	15042
14969_at	0.000167	1.45e-06	-8.32	5.59738	-2.58	H2-Eb1	histocompatibility 2, class II antigen E beta	14969
68292_at	0.000167	1.46e-06	-8.31	5.58304	-1.04	Stt3b	STT3, subunit of the oligosaccharyltransferase complex, homolog B (S. cerevisiae)	68292
27276_at	0.000176	1.6e-06	-8.24	5.57789	-1.5	Plekhb1	pleckstrin homology domain containing, family B (evectins) member 1	27276
11988_at	0.000176	1.61e-06	-8.24	5.57772	-2.07	Slc7a2	solute carrier family 7 (cationic amino acid transporter, y+ system), member 2	11988
14107_at	0.000177	1.64e-06	-8.23	5.5595	-1.9	Fat1	FAT atypical cadherin 1	14107
13867_at	0.000177	1.65e-06	-8.22	5.55503	-1.91	Erbb3	erb-b2 receptor tyrosine kinase 3	13867
16197_at	0.000178	1.66e-06	-8.22	5.53816	-2.65	Il7r	interleukin 7 receptor	16197
19207_at	0.000178	1.67e-06	8.21	5.52867	1.89	Ptch2	patched 2	19207
18779_at	0.000177	1.63e-06	8.23	5.52519	1.9	Pla2r1	phospholipase A2 receptor 1	18779
57138_at	0.00018	1.73e-06	8.19	5.50943	1.36	Slc12a5	solute carrier family 12, member 5	57138
116847_at	0.000176	1.6e-06	8.25	5.48646	0.82	Prelp	proline arginine-rich end leucine-rich repeat	116847
100217419_at	0.000177	1.63e-06	-8.23	5.47593	-1.72	Snora52	small nucleolar RNA, H/ACA box 52	100217419
54375_at	0.000178	1.66e-06	-8.22	5.47331	-0.73	Azin1	antizyme inhibitor 1	54375
65960_at	0.000179	1.69e-06	-8.2	5.46476	-0.864	Twsg1	twisted gastrulation BMP signaling modulator 1	65960
210044_at	0.000188	1.83e-06	-8.15	5.44901	-0.915	Adcy2	adenylate cyclase 2	210044
67701_at	0.000193	1.91e-06	-8.11	5.41359	-1.37	Wfdc2	WAP four-disulfide core domain 2	67701
234577_at	0.00018	1.72e-06	8.19	5.41158	1.26	Cpne2	copine II	234577
13809_at	0.00018	1.73e-06	8.19	5.40668	1.42	Enpep	glutamyl aminopeptidase	13809
14990_at	0.000193	1.91e-06	-8.11	5.40622	-2.58	H2-M2	histocompatibility 2, M region locus 2	14990
27210_at	0.00018	1.73e-06	-8.19	5.40428	-1.16	Snord34	small nucleolar RNA, C/D box 34	27210
328949_at	0.000189	1.84e-06	8.14	5.39334	1.25	Mcc	mutated in colorectal cancers	328949
74030_at	0.000185	1.78e-06	8.17	5.38497	0.88	Rin2	Ras and Rab interactor 2	74030
56177_at	0.000186	1.79e-06	8.16	5.37729	1.27	Olfm1	olfactomedin 1	56177
72281_at	0.0002	1.98e-06	-8.08	5.37429	-1.5	Sh2d4a	SH2 domain containing 4A	72281
68732_at	0.000201	2e-06	-8.08	5.36671	-1.99	Carmil1	capping protein regulator and myosin 1 linker 1	68732
19123_at	0.000202	2.03e-06	-8.07	5.3513	-1.99	Proc	protein C	19123
72148_at	0.000206	2.08e-06	8.05	5.3274	1.61	Tdrp	testis development related protein	72148
100217465_at	0.000192	1.88e-06	-8.12	5.32234	-1.24	Snord111	small nucleolar RNA, C/D box 111	100217465
12045_at	0.000209	2.13e-06	-8.03	5.29298	-3.53	Bcl2a1b	B cell leukemia/lymphoma 2 related protein A1b	12045
19130_at	0.000213	2.18e-06	-8.01	5.27977	-1.91	Prox1	prospero homeobox 1	19130
353499_at	0.000216	2.21e-06	-8	5.26314	-1.66	Tmc4	transmembrane channel-like gene family 4	353499
73284_at	0.000216	2.23e-06	-8	5.26041	-1.83	Ddit4l	DNA-damage-inducible transcript 4-like	73284
16905_at	0.000216	2.23e-06	-8	5.25919	-1.17	Lmna	lamin A	16905
52150_at	0.000202	2.03e-06	8.07	5.2469	0.778	Kcnk6	potassium inwardly-rectifying channel, subfamily K, member 6	52150
654467_at	0.000203	2.05e-06	-8.06	5.23997	-0.758	Gm10052	heterogeneous nuclear ribonucleoprotein A1 pseudogene	654467
277468_at	0.000219	2.28e-06	7.98	5.23084	1.18	Slc39a12	solute carrier family 39 (zinc transporter), member 12	277468
692154_at	0.000216	2.25e-06	-7.99	5.22467	-3.81	Igkv1-88	immunoglobulin kappa chain variable 1-88	692154
12944_at	0.00022	2.3e-06	-7.98	5.21668	-2.06	Crp	C-reactive protein, pentraxin-related	12944
100217418_at	0.000207	2.1e-06	-8.04	5.209	-1.19	Snora44	small nucleolar RNA, H/ACA box 44	100217418
224674_at	0.000223	2.35e-06	7.96	5.20084	1	Slc37a1	solute carrier family 37 (glycerol-3-phosphate transporter), member 1	224674
66952_at	0.000223	2.38e-06	-7.95	5.19927	-1.26	2310030G06Rik	RIKEN cDNA 2310030G06 gene	66952
19280_at	0.000224	2.4e-06	-7.95	5.18919	-1.44	Ptprs	protein tyrosine phosphatase, receptor type, S	19280
72691_at	0.000223	2.38e-06	7.95	5.17937	0.866	Calhm2	calcium homeostasis modulator 2	72691
13506_at	0.000231	2.5e-06	-7.92	5.14702	-1.92	Dsc2	desmocollin 2	13506
213603_at	0.000231	2.49e-06	-7.92	5.14401	-2.79	Slc44a3	solute carrier family 44, member 3	213603
100043424_at	0.000233	2.54e-06	7.9	5.13438	1.4	Gm14005	predicted gene 14005	100043424
51797_at	0.000233	2.54e-06	-7.9	5.13212	-1.14	Ctps	cytidine 5'-triphosphate synthase	51797
100039089_at	0.000233	2.55e-06	7.9	5.12908	1.77	Mup13	major urinary protein 13	100039089
329274_at	0.000233	2.56e-06	-7.9	5.1266	-1.16	Fam163a	family with sequence similarity 163, member A	329274
56434_at	0.000223	2.37e-06	-7.96	5.12323	-0.799	Tspan3	tetraspanin 3	56434
108151_at	0.000234	2.58e-06	7.89	5.11098	1.73	Sema3d	sema domain, immunoglobulin domain (Ig), short basic domain, secreted, (semaphorin) 3D	108151
100217467_at	0.000223	2.37e-06	-7.95	5.09152	-1.75	Snora5c	small nucleolar RNA, H/ACA box 5C	100217467
73916_at	0.000236	2.61e-06	-7.89	5.0845	-1.07	Ift57	intraflagellar transport 57	73916
100127111_at	0.000226	2.42e-06	-7.94	5.06801	-1.11	Snord22	small nucleolar RNA, C/D box 22	100127111
66835_at	0.000242	2.7e-06	-7.86	5.05644	-3.09	Snord123	small nucleolar RNA, C/D box 123	66835
19126_at	0.000246	2.77e-06	-7.84	5.03957	-2.32	Prom1	prominin 1	19126
109979_at	0.000246	2.78e-06	7.84	5.03941	1.41	Art3	ADP-ribosyltransferase 3	109979
18205_at	0.000248	2.81e-06	7.83	5.03568	1.12	Ntf3	neurotrophin 3	18205
231238_at	0.000252	2.87e-06	-7.82	5.01143	-1.07	Sel1l3	sel-1 suppressor of lin-12-like 3 (C. elegans)	231238
21390_at	0.000246	2.75e-06	7.85	5.00168	1.42	Tbxa2r	thromboxane A2 receptor	21390
56386_at	0.00024	2.67e-06	-7.87	4.99409	-1.21	B4galt6	UDP-Gal:betaGlcNAc beta 1,4-galactosyltransferase, polypeptide 6	56386
19735_at	0.000238	2.64e-06	-7.88	4.97672	-1.59	Rgs2	regulator of G-protein signaling 2	19735
268935_at	0.000264	3.03e-06	-7.78	4.95151	-1.15	Scube3	signal peptide, CUB domain, EGF-like 3	268935
72789_at	0.000266	3.09e-06	-7.76	4.93867	-1.01	Veph1	ventricular zone expressed PH domain-containing 1	72789
101772_at	0.000266	3.06e-06	-7.77	4.93849	-2.08	Ano1	anoctamin 1, calcium activated chloride channel	101772
269951_at	0.000248	2.82e-06	-7.83	4.91432	-1.04	Idh2	isocitrate dehydrogenase 2 (NADP+), mitochondrial	269951
71998_at	0.000274	3.22e-06	7.73	4.89916	1.44	Slc25a35	solute carrier family 25, member 35	71998
52187_at	0.000274	3.23e-06	-7.73	4.89767	-1.79	Rragd	Ras-related GTP binding D	52187
24066_at	0.00026	2.98e-06	7.79	4.89757	1.34	Spry4	sprouty RTK signaling antagonist 4	24066
20356_at	0.000279	3.33e-06	-7.71	4.86545	-1.93	Sema5a	sema domain, seven thrombospondin repeats (type 1 and type 1-like), transmembrane domain (TM) and short cytoplasmic domain, (semaphorin) 5A	20356
13202_at	0.000279	3.31e-06	-7.71	4.85579	-0.846	Ddt	D-dopachrome tautomerase	13202
21825_at	0.000279	3.34e-06	-7.71	4.84389	-2.16	Thbs1	thrombospondin 1	21825
18845_at	0.00027	3.14e-06	7.75	4.81795	1.42	Plxna2	plexin A2	18845
12161_at	0.000266	3.09e-06	7.76	4.81494	1.76	Bmp6	bone morphogenetic protein 6	12161
236643_at	0.000288	3.5e-06	-7.68	4.81478	-1.51	Sytl5	synaptotagmin-like 5	236643
17319_at	0.000274	3.21e-06	-7.74	4.81324	-1.14	Mif	macrophage migration inhibitory factor (glycosylation-inhibiting factor)	17319
73121_at	0.00029	3.56e-06	7.66	4.80529	0.998	Rflna	refilin A	73121
20733_at	0.000272	3.18e-06	-7.74	4.80219	-0.763	Spint2	serine protease inhibitor, Kunitz type 2	20733
59126_at	0.00029	3.56e-06	-7.66	4.79939	-1.18	Nek6	NIMA (never in mitosis gene a)-related expressed kinase 6	59126
94040_at	0.000291	3.58e-06	-7.66	4.79189	-2.29	Clmn	calmin	94040
74055_at	0.000296	3.68e-06	-7.64	4.77146	-1.58	Plce1	phospholipase C, epsilon 1	74055
20732_at	0.000296	3.7e-06	-7.63	4.75689	-2.12	Spint1	serine protease inhibitor, Kunitz type 1	20732
338320_at	0.000296	3.72e-06	-7.63	4.75118	-1.62	Mia2	melanoma inhibitory activity 2	338320
22596_at	0.000296	3.72e-06	-7.63	4.74731	-1.03	Xrcc5	X-ray repair complementing defective repair in Chinese hamster cells 5	22596
22151_at	0.000296	3.7e-06	-7.64	4.74612	-1.31	Tubb2a	tubulin, beta 2A class IIA	22151
17909_at	0.000279	3.32e-06	7.71	4.74169	0.797	Myo10	myosin X	17909
16517_at	0.000297	3.75e-06	7.63	4.74038	1.24	Kcnj16	potassium inwardly-rectifying channel, subfamily J, member 16	16517
214968_at	0.000281	3.37e-06	7.7	4.7369	0.998	Sema6d	sema domain, transmembrane domain (TM), and cytoplasmic domain, (semaphorin) 6D	214968
16425_at	0.000296	3.7e-06	-7.63	4.73572	-2.07	Itih2	inter-alpha trypsin inhibitor, heavy chain 2	16425
71764_at	0.000286	3.47e-06	7.68	4.73363	1.16	C2cd2l	C2 calcium-dependent domain containing 2-like	71764
74155_at	0.000292	3.61e-06	-7.65	4.72771	-1.48	Errfi1	ERBB receptor feedback inhibitor 1	74155
21410_at	0.000301	3.82e-06	-7.61	4.72479	-2.13	Hnf1b	HNF1 homeobox B	21410
19850_at	0.000286	3.46e-06	-7.68	4.71046	-2.05	Rnu3a	U3A small nuclear RNA	19850
21859_at	0.000286	3.47e-06	7.68	4.69909	1.03	Timp3	tissue inhibitor of metalloproteinase 3	21859
234878_at	0.000312	3.98e-06	-7.58	4.69509	-1.34	Map3k21	mitogen-activated protein kinase kinase kinase 21	234878
11539_at	0.000315	4.05e-06	-7.57	4.68076	-1.08	Adora1	adenosine A1 receptor	11539
17304_at	0.000289	3.52e-06	-7.67	4.67966	-0.6	Mfge8	milk fat globule-EGF factor 8 protein	17304
26367_at	0.000316	4.08e-06	7.57	4.67296	1.03	Ceacam2	carcinoembryonic antigen-related cell adhesion molecule 2	26367
54420_at	0.00032	4.14e-06	-7.56	4.655	-1.79	Cldn8	claudin 8	54420
70686_at	0.000322	4.2e-06	-7.55	4.61302	-1.02	Dusp16	dual specificity phosphatase 16	70686
100217431_at	0.000298	3.78e-06	-7.62	4.60887	-1.33	Snord69	small nucleolar RNA, C/D box 69	100217431
67182_at	0.000322	4.19e-06	-7.55	4.60399	-2.01	Pdzk1ip1	PDZK1 interacting protein 1	67182
74051_at	0.000333	4.43e-06	-7.51	4.5891	-1.55	Steap2	six transmembrane epithelial antigen of prostate 2	74051
80909_at	0.000331	4.38e-06	7.52	4.58137	1.01	Gatsl2	GATS protein-like 2	80909
108927_at	0.000326	4.3e-06	-7.53	4.5565	-0.875	Lhfp	lipoma HMGIC fusion partner	108927
18452_at	0.000342	4.61e-06	7.48	4.55122	1.49	P4ha2	procollagen-proline, 2-oxoglutarate 4-dioxygenase (proline 4-hydroxylase), alpha II polypeptide	18452
16854_at	0.000315	4.04e-06	-7.57	4.54345	-2.62	Lgals3	lectin, galactose binding, soluble 3	16854
12461_at	0.000315	4.03e-06	-7.57	4.54209	-0.717	Cct2	chaperonin containing Tcp1, subunit 2 (beta)	12461
170676_at	0.000345	4.72e-06	-7.46	4.5234	-1.13	Peg10	paternally expressed 10	170676
56017_at	0.000345	4.72e-06	7.46	4.51972	1.01	Slc2a8	solute carrier family 2, (facilitated glucose transporter), member 8	56017
22402_at	0.000344	4.66e-06	7.47	4.51807	1.3	Wisp1	WNT1 inducible signaling pathway protein 1	22402
18102_at	0.000329	4.34e-06	-7.52	4.50912	-0.703	Nme1	NME/NM23 nucleoside diphosphate kinase 1	18102
26450_at	0.000337	4.51e-06	7.5	4.50708	1.14	Rbbp9	retinoblastoma binding protein 9, serine hydrolase	26450
100217424_at	0.000324	4.24e-06	-7.54	4.50484	-1.5	Snord38a	small nucleolar RNA, C/D box 38A	100217424
207686_at	0.000351	4.83e-06	-7.45	4.5004	-1.48	Cfap69	cilia and flagella associated protein 69	207686
16011_at	0.000326	4.29e-06	-7.53	4.50028	-1.09	Igfbp5	insulin-like growth factor binding protein 5	16011
208166_at	0.000351	4.84e-06	-7.45	4.49073	-1.98	Gm609	predicted gene 609	208166
53945_at	0.000324	4.25e-06	7.54	4.4892	1.06	Slc40a1	solute carrier family 40 (iron-regulated transporter), member 1	53945
319951_at	0.000357	4.93e-06	-7.43	4.47213	-1.72	A230001M10Rik	RIKEN cDNA A230001M10 gene	319951
23959_at	0.000359	4.99e-06	7.43	4.47093	0.97	Nt5e	5' nucleotidase, ecto	23959
627889_at	0.000333	4.44e-06	-7.51	4.44181	-0.648	Gm6807	ribosomal protein L6 pseudogene	627889
16994_at	0.000364	5.08e-06	-7.41	4.42765	-2.02	Ltb	lymphotoxin B	16994
26457_at	0.000371	5.23e-06	-7.39	4.42303	-1.89	Slc27a1	solute carrier family 27 (fatty acid transporter), member 1	26457
20887_at	0.000344	4.66e-06	7.47	4.42166	0.87	Sult1a1	sulfotransferase family 1A, phenol-preferring, member 1	20887
67023_at	0.000339	4.55e-06	-7.49	4.41785	-0.634	Use1	unconventional SNARE in the ER 1 homolog (S. cerevisiae)	67023
16186_at	0.000342	4.59e-06	-7.48	4.41467	-1.04	Il2rg	interleukin 2 receptor, gamma chain	16186
83490_at	0.000344	4.69e-06	-7.47	4.39842	-1.85	Pik3ap1	phosphoinositide-3-kinase adaptor protein 1	83490
20682_at	0.000383	5.43e-06	-7.37	4.36684	-2.56	Sox9	SRY (sex determining region Y)-box 9	20682
20311_at	0.000397	5.67e-06	-7.34	4.33439	-1.41	Cxcl5	chemokine (C-X-C motif) ligand 5	20311
18458_at	0.000359	4.99e-06	-7.42	4.33301	-0.673	Pabpc1	poly(A) binding protein, cytoplasmic 1	18458
14121_at	0.000401	5.79e-06	-7.32	4.32325	-1.7	Fbp1	fructose bisphosphatase 1	14121
545808_at	0.000359	5e-06	-7.42	4.32296	-0.702	Rps2-ps5	ribosomal protein S2, pseudogene 5	545808
14465_at	0.000397	5.66e-06	-7.34	4.32237	-1.64	Gata6	GATA binding protein 6	14465
100217459_at	0.000368	5.16e-06	-7.4	4.31713	-1.55	Snord70	small nucleolar RNA, C/D box 70	100217459
70423_at	0.000368	5.15e-06	7.4	4.30246	1.04	Tspan15	tetraspanin 15	70423
20703_at	0.000406	5.89e-06	7.31	4.28926	2.22	Serpina1d	serine (or cysteine) peptidase inhibitor, clade A, member 1D	20703
269952_at	0.000415	6.05e-06	7.29	4.28438	1.43	Gdpgp1	GDP-D-glucose phosphorylase 1	269952
17386_at	0.000409	5.95e-06	-7.3	4.28193	-2.37	Mmp13	matrix metallopeptidase 13	17386
58220_at	0.000418	6.17e-06	-7.28	4.2676	-1.12	Pard6b	par-6 family cell polarity regulator beta	58220
67916_at	0.000379	5.35e-06	7.38	4.26061	1.26	Plpp3	phospholipid phosphatase 3	67916
68952_at	0.000421	6.25e-06	7.27	4.24636	1.04	Fam57b	family with sequence similarity 57, member B	68952
22032_at	0.000421	6.33e-06	-7.26	4.24272	-1.05	Traf4	TNF receptor associated factor 4	22032
17178_at	0.000421	6.31e-06	-7.26	4.23652	-1.94	Fxyd3	FXYD domain-containing ion transport regulator 3	17178
19249_at	0.000421	6.35e-06	-7.26	4.2349	-1.45	Ptpn13	protein tyrosine phosphatase, non-receptor type 13	19249
67564_at	0.000421	6.37e-06	7.26	4.23374	1.04	Tmem35a	transmembrane protein 35A	67564
74114_at	0.000391	5.54e-06	-7.35	4.23261	-0.909	Crot	carnitine O-octanoyltransferase	74114
71856_at	0.000421	6.42e-06	-7.25	4.22549	-1.41	Wfdc3	WAP four-disulfide core domain 3	71856
109225_at	0.000421	6.32e-06	-7.26	4.21534	-3	Ms4a7	membrane-spanning 4-domains, subfamily A, member 7	109225
20537_at	0.000421	6.43e-06	-7.25	4.20956	-2.43	Slc5a1	solute carrier family 5 (sodium/glucose cotransporter), member 1	20537
226101_at	0.000418	6.13e-06	-7.28	4.20718	-2.21	Myof	myoferlin	226101
74123_at	0.000427	6.58e-06	-7.24	4.2016	-1.41	Foxp4	forkhead box P4	74123
72750_at	0.000398	5.69e-06	7.33	4.19122	0.798	Fam117b	family with sequence similarity 117, member B	72750
70261_at	0.000427	6.59e-06	7.23	4.18689	1.42	Chp2	calcineurin-like EF hand protein 2	70261
80987_at	0.00042	6.22e-06	7.27	4.18095	1.11	Nckipsd	NCK interacting protein with SH3 domain	80987
80794_at	0.000429	6.66e-06	-7.23	4.18079	-0.857	Cblc	Casitas B-lineage lymphoma c	80794
74463_at	0.000401	5.79e-06	7.32	4.17495	1.15	Exoc3l2	exocyst complex component 3-like 2	74463
66085_at	0.000401	5.78e-06	-7.32	4.17364	-0.519	Eif3f	eukaryotic translation initiation factor 3, subunit F	66085
231832_at	0.000433	6.81e-06	-7.21	4.16504	-1.67	Tmem184a	transmembrane protein 184a	231832
100125262_at	0.000421	6.36e-06	-7.26	4.16355	-1.14	Trbc1	T cell receptor beta, constant region 1	100125262
320404_at	0.000404	5.85e-06	7.32	4.16225	1.09	Itpkb	inositol 1,4,5-trisphosphate 3-kinase B	320404
64058_at	0.000435	6.87e-06	-7.21	4.162	-1.32	Perp	PERP, TP53 apoptosis effector	64058
98845_at	0.000433	6.79e-06	-7.21	4.15611	-1.52	Eps8l2	EPS8-like 2	98845
214084_at	0.000443	7.11e-06	7.18	4.12578	1.48	Slc18a2	solute carrier family 18 (vesicular monoamine), member 2	214084
67126_at	0.000421	6.4e-06	-7.25	4.12012	-0.738	Atp5e	ATP synthase, H+ transporting, mitochondrial F1 complex, epsilon subunit	67126
210992_at	0.000418	6.15e-06	7.28	4.11618	0.736	Lpcat1	lysophosphatidylcholine acyltransferase 1	210992
629732_at	0.000418	6.13e-06	-7.28	4.11507	-0.642	Rps8-ps1	ribosomal protein S8, pseudogene 1	629732
19225_at	0.000437	6.91e-06	-7.2	4.11477	-2.51	Ptgs2	prostaglandin-endoperoxide synthase 2	19225
54608_at	0.000421	6.31e-06	-7.26	4.11382	-0.809	Abhd2	abhydrolase domain containing 2	54608
13857_at	0.000445	7.23e-06	7.17	4.10529	1.11	Epor	erythropoietin receptor	13857
108078_at	0.000445	7.23e-06	-7.17	4.10065	-1.23	Olr1	oxidized low density lipoprotein (lectin-like) receptor 1	108078
100529076_at	0.000421	6.26e-06	-7.27	4.09454	-1.36	Snord42a	small nucleolar RNA, C/D box 42A	100529076
17281_at	0.000428	6.61e-06	7.23	4.08384	0.998	Fyco1	FYVE and coiled-coil domain containing 1	17281
16774_at	0.00045	7.41e-06	7.15	4.0744	1.31	Lama3	laminin, alpha 3	16774
17355_at	0.000428	6.63e-06	7.23	4.06601	0.862	Aff1	AF4/FMR2 family, member 1	17355
100039054_at	0.000443	7.12e-06	7.18	4.06492	1.57	Mup12	major urinary protein 12	100039054
20446_at	0.00045	7.45e-06	-7.15	4.06466	-1.03	St6galnac2	ST6 (alpha-N-acetyl-neuraminyl-2,3-beta-galactosyl-1,3)-N-acetylgalactosaminide alpha-2,6-sialyltransferase 2	20446
20288_at	0.000422	6.45e-06	7.25	4.06263	0.646	Msr1	macrophage scavenger receptor 1	20288
18979_at	0.000452	7.5e-06	7.15	4.06086	1.65	Pon1	paraoxonase 1	18979
24059_at	0.000424	6.5e-06	7.24	4.05937	1.29	Slco2a1	solute carrier organic anion transporter family, member 2a1	24059
29820_at	0.000457	7.63e-06	-7.13	4.05825	-1.31	Tnfrsf19	tumor necrosis factor receptor superfamily, member 19	29820
226245_at	0.000447	7.33e-06	-7.16	4.03441	-0.945	Plekhs1	pleckstrin homology domain containing, family S member 1	226245
12772_at	0.000455	7.59e-06	-7.14	4.02778	-2.9	Ccr2	chemokine (C-C motif) receptor 2	12772
226243_at	0.000447	7.32e-06	-7.16	4.02622	-1.98	Habp2	hyaluronic acid binding protein 2	226243
140887_at	0.00044	6.98e-06	7.19	4.02587	1.18	Lnx2	ligand of numb-protein X 2	140887
66839_at	0.000441	7.01e-06	7.19	4.01882	0.915	0610009O20Rik	RIKEN cDNA 0610009O20 gene	66839
21452_at	0.000433	6.78e-06	7.21	4.01625	0.961	Tcn2	transcobalamin 2	21452
11669_at	0.000433	6.8e-06	7.21	4.01254	0.724	Aldh2	aldehyde dehydrogenase 2, mitochondrial	11669
100217455_at	0.000433	6.82e-06	-7.21	4.00613	-1.54	Snord49a	small nucleolar RNA, C/D box 49A	100217455
80752_at	0.000471	7.96e-06	-7.11	3.99141	-2.62	Fam20c	family with sequence similarity 20, member C	80752
76477_at	0.000471	8.01e-06	7.1	3.99	1.84	Pcolce2	procollagen C-endopeptidase enhancer 2	76477
64009_at	0.00045	7.45e-06	7.15	3.98623	1.02	Syne1	spectrin repeat containing, nuclear envelope 1	64009
12842_at	0.000465	7.81e-06	-7.12	3.98619	-3.43	Col1a1	collagen, type I, alpha 1	12842
225187_at	0.000471	7.99e-06	7.1	3.9838	1.4	Ankrd29	ankyrin repeat domain 29	225187
104394_at	0.000445	7.25e-06	7.17	3.97891	0.844	E2f4	E2F transcription factor 4	104394
72136_at	0.000443	7.09e-06	7.18	3.977	0.94	Chst14	carbohydrate (N-acetylgalactosamine 4-0) sulfotransferase 14	72136
98999_at	0.000443	7.1e-06	7.18	3.97569	0.519	Znfx1	zinc finger, NFX1-type containing 1	98999
12695_at	0.000487	8.39e-06	-7.07	3.96179	-1.26	Patj	PATJ, crumbs cell polarity complex component	12695
100217430_at	0.000443	7.12e-06	-7.18	3.96048	-1.17	Snord66	small nucleolar RNA, C/D box 66	100217430
71111_at	0.000487	8.38e-06	-7.07	3.95835	-1.37	Gpr39	G protein-coupled receptor 39	71111
15586_at	0.000455	7.59e-06	7.14	3.95384	0.977	Hyal1	hyaluronoglucosaminidase 1	15586
22139_at	0.000445	7.2e-06	-7.17	3.9514	-1.54	Ttr	transthyretin	22139
22350_at	0.000447	7.34e-06	-7.16	3.94933	-1.44	Ezr	ezrin	22350
15374_at	0.000445	7.22e-06	-7.17	3.94891	-0.583	Jpt1	Jupiter microtubule associated homolog 1	15374
23936_at	0.000492	8.57e-06	-7.06	3.94468	-1.18	Lynx1	Ly6/neurotoxin 1	23936
17974_at	0.000487	8.4e-06	-7.07	3.94439	-0.916	Nck2	non-catalytic region of tyrosine kinase adaptor protein 2	17974
331004_at	0.000447	7.32e-06	7.16	3.93296	1.08	Slc9a9	solute carrier family 9 (sodium/hydrogen exchanger), member 9	331004
27375_at	0.000496	8.71e-06	-7.04	3.92474	-1.13	Tjp3	tight junction protein 3	27375
57816_at	0.000501	8.83e-06	-7.04	3.90372	-1.53	Tesc	tescalcin	57816
50877_at	0.000494	8.66e-06	7.05	3.9027	0.986	Neu3	neuraminidase 3	50877
216810_at	0.000469	7.92e-06	7.11	3.89605	0.918	Tom1l2	target of myb1-like 2 (chicken)	216810
99543_at	0.000492	8.62e-06	-7.05	3.89082	-2.5	Olfml3	olfactomedin-like 3	99543
11606_at	0.000501	8.85e-06	-7.03	3.87082	-1.53	Agt	angiotensinogen (serpin peptidase inhibitor, clade A, member 8)	11606
668144_at	0.000465	7.8e-06	-7.12	3.8675	-0.68	Rps3a3	ribosomal protein S3A3	668144
14387_at	0.000468	7.87e-06	7.11	3.8612	0.654	Gaa	glucosidase, alpha, acid	14387
13077_at	0.000514	9.29e-06	7	3.85351	1.4	Cyp1a2	cytochrome P450, family 1, subfamily a, polypeptide 2	13077
228359_at	0.000473	8.08e-06	7.1	3.83825	0.712	Arhgap1	Rho GTPase activating protein 1	228359
19659_at	0.000473	8.06e-06	-7.1	3.8349	-0.984	Rbp1	retinol binding protein 1, cellular	19659
13120_at	0.000475	8.12e-06	7.09	3.83389	1.46	Cyp4b1	cytochrome P450, family 4, subfamily b, polypeptide 1	13120
14726_at	0.000522	9.53e-06	-6.98	3.83003	-0.985	Pdpn	podoplanin	14726
100217420_at	0.000492	8.56e-06	-7.06	3.81904	-2.43	Snora81	small nucleolar RNA, H/ACA box 81	100217420
16529_at	0.000536	9.89e-06	-6.96	3.80453	-1.17	Kcnk5	potassium channel, subfamily K, member 5	16529
12499_at	0.000504	8.94e-06	7.03	3.80159	0.79	Entpd5	ectonucleoside triphosphate diphosphohydrolase 5	12499
16973_at	0.000487	8.35e-06	7.07	3.79799	0.968	Lrp5	low density lipoprotein receptor-related protein 5	16973
100217468_at	0.000522	9.55e-06	-6.98	3.79511	-2.2	Snord45b	small nucleolar RNA, C/D box 45B	100217468
320184_at	0.000487	8.42e-06	7.07	3.78939	0.774	Lrrc58	leucine rich repeat containing 58	320184
50768_at	0.000492	8.53e-06	7.06	3.77781	0.717	Dlc1	deleted in liver cancer 1	50768
20511_at	0.000538	9.99e-06	6.95	3.77775	0.957	Slc1a2	solute carrier family 1 (glial high affinity glutamate transporter), member 2	20511
21454_at	0.000492	8.59e-06	-7.05	3.77049	-0.605	Tcp1	t-complex protein 1	21454
239102_at	0.000543	1.01e-05	6.94	3.76932	0.975	Zfhx2	zinc finger homeobox 2	239102
109620_at	0.000538	9.98e-06	-6.95	3.7646	-2.74	Dsp	desmoplakin	109620
546143_at	0.000517	9.38e-06	-6.99	3.76232	-1.28	Ccpg1os	cell cycle progression 1, opposite strand	546143
57915_at	0.000512	9.23e-06	7.01	3.74517	0.673	Tbc1d1	TBC1 domain family, member 1	57915
29856_at	0.000504	9e-06	7.02	3.73561	0.732	Smtn	smoothelin	29856
17268_at	0.000522	9.49e-06	6.99	3.73548	1.24	Meis1	Meis homeobox 1	17268
100217426_at	0.000504	9e-06	-7.02	3.73401	-0.79	Snord49b	small nucleolar RNA, C/D box 49B	100217426
449630_at	0.000504	8.93e-06	-7.03	3.73397	-1.5	Snord15a	small nucleolar RNA, C/D box 15A	449630
15258_at	0.000504	8.98e-06	7.02	3.72244	0.702	Hipk2	homeodomain interacting protein kinase 2	15258
26903_at	0.000512	9.23e-06	7.01	3.72038	0.882	Dysf	dysferlin	26903
230815_at	0.000512	9.19e-06	7.01	3.71155	1	Man1c1	mannosidase, alpha, class 1C, member 1	230815
54710_at	0.000512	9.18e-06	7.01	3.7093	1.12	Hs3st3b1	heparan sulfate (glucosamine) 3-O-sulfotransferase 3B1	54710
56188_at	0.000559	1.06e-05	-6.91	3.70329	-1.18	Fxyd1	FXYD domain-containing ion transport regulator 1	56188
72361_at	0.000512	9.24e-06	7.01	3.69634	1.26	Ces2g	carboxylesterase 2G	72361
210762_at	0.000566	1.08e-05	-6.9	3.69217	-0.796	Ppp1r36	protein phosphatase 1, regulatory subunit 36	210762
228413_at	0.000579	1.11e-05	-6.88	3.68336	-0.95	Prrg4	proline rich Gla (G-carboxyglutamic acid) 4 (transmembrane)	228413
19099_at	0.00058	1.12e-05	-6.87	3.67881	-1.17	Mapk8ip1	mitogen-activated protein kinase 8 interacting protein 1	19099
53868_at	0.000579	1.11e-05	-6.88	3.67646	-1.74	Rab25	RAB25, member RAS oncogene family	53868
56448_at	0.000522	9.53e-06	6.98	3.67549	1.17	Cyp2d22	cytochrome P450, family 2, subfamily d, polypeptide 22	56448
55948_at	0.000552	1.04e-05	6.93	3.67335	1.01	Sfn	stratifin	55948
11702_at	0.000538	9.96e-06	-6.95	3.67254	-0.905	Amd1	S-adenosylmethionine decarboxylase 1	11702
227545_at	0.000581	1.14e-05	-6.87	3.66775	-0.915	Proser2	proline and serine rich 2	227545
65945_at	0.000567	1.09e-05	-6.9	3.65985	-1.18	Clstn1	calsyntenin 1	65945
666487_at	0.000524	9.6e-06	-6.98	3.65703	-0.62	Gm8129	ribosomal protein L38 pseudogene	666487
13167_at	0.000527	9.69e-06	-6.97	3.6524	-1.06	Dbi	diazepam binding inhibitor	13167
106347_at	0.000584	1.15e-05	-6.86	3.64771	-1.51	Ildr1	immunoglobulin-like domain containing receptor 1	106347
66892_at	0.000551	1.03e-05	6.93	3.64692	0.575	Eif4e3	eukaryotic translation initiation factor 4E member 3	66892
100043752_at	0.000536	9.89e-06	-6.96	3.62374	-0.646	Rps2-ps6	ribosomal protein S2, pseudogene 6	100043752
229722_at	0.000592	1.17e-05	-6.85	3.62104	-2.14	5330417C22Rik	RIKEN cDNA 5330417C22 gene	229722
442801_at	0.00054	1.01e-05	6.95	3.60982	1.21	Arhgef15	Rho guanine nucleotide exchange factor (GEF) 15	442801
12332_at	0.000598	1.2e-05	-6.83	3.60829	-1.69	Capg	capping protein (actin filament), gelsolin-like	12332
628268_at	0.000598	1.2e-05	-6.83	3.60095	-1.95	Igkv2-109	immunoglobulin kappa variable 2-109	628268
102657_at	0.000604	1.22e-05	-6.82	3.5992	-1.2	Cd276	CD276 antigen	102657
217356_at	0.000564	1.07e-05	6.91	3.59504	0.872	Tmc8	transmembrane channel-like gene family 8	217356
16880_at	0.000551	1.03e-05	6.93	3.58761	1.09	Lifr	leukemia inhibitory factor receptor	16880
52530_at	0.00058	1.13e-05	-6.87	3.58378	-0.8	Nhp2	NHP2 ribonucleoprotein	52530
217325_at	0.000598	1.2e-05	-6.83	3.58222	-1.12	Llgl2	LLGL2 scribble cell polarity complex component	217325
100302594_at	0.000551	1.03e-05	-6.93	3.58094	-1.13	Snord14e	small nucleolar RNA, C/D box 14E	100302594
53322_at	0.000559	1.06e-05	-6.91	3.57389	-0.622	Nucb2	nucleobindin 2	53322
54167_at	0.00061	1.26e-05	6.8	3.57148	0.918	Icos	inducible T cell co-stimulator	54167
76220_at	0.00058	1.12e-05	6.87	3.56816	1.62	6530402F18Rik	RIKEN cDNA 6530402F18 gene	76220
14221_at	0.000609	1.25e-05	-6.8	3.56432	-1.25	Fjx1	four jointed box 1	14221
16531_at	0.000599	1.2e-05	-6.83	3.5637	-0.727	Kcnma1	potassium large conductance calcium-activated channel, subfamily M, alpha member 1	16531
55949_at	0.000559	1.05e-05	-6.92	3.56016	-0.658	Eef1b2	eukaryotic translation elongation factor 1 beta 2	55949
20250_at	0.000559	1.06e-05	-6.92	3.55755	-0.961	Scd2	stearoyl-Coenzyme A desaturase 2	20250
100302498_at	0.000559	1.06e-05	-6.91	3.55665	-1.07	Snora21	small nucleolar RNA, H/ACA box 21	100302498
17167_at	0.000598	1.19e-05	6.84	3.55253	1.88	Marco	macrophage receptor with collagenous structure	17167
56349_at	0.000582	1.15e-05	-6.86	3.54206	-0.783	Net1	neuroepithelial cell transforming gene 1	56349
22436_at	0.000567	1.09e-05	6.9	3.53061	0.749	Xdh	xanthine dehydrogenase	22436
52552_at	0.00058	1.13e-05	-6.87	3.52989	-0.779	Parp8	poly (ADP-ribose) polymerase family, member 8	52552
66058_at	0.000572	1.1e-05	-6.89	3.52639	-0.971	Tmem176a	transmembrane protein 176A	66058
210530_at	0.000605	1.22e-05	6.82	3.52455	1.66	P3h2	prolyl 3-hydroxylase 2	210530
12738_at	0.000607	1.23e-05	-6.81	3.5107	-0.863	Cldn2	claudin 2	12738
16181_at	0.000607	1.24e-05	-6.81	3.51014	-2.28	Il1rn	interleukin 1 receptor antagonist	16181
106840_at	0.000607	1.24e-05	-6.81	3.50761	-0.662	Unc119b	unc-119 lipid binding chaperone B	106840
20928_at	0.000581	1.13e-05	-6.87	3.50356	-0.768	Abcc9	ATP-binding cassette, sub-family C (CFTR/MRP), member 9	20928
12465_at	0.00058	1.12e-05	-6.88	3.50127	-0.702	Cct5	chaperonin containing Tcp1, subunit 5 (epsilon)	12465
54357_at	0.000625	1.3e-05	-6.78	3.50114	-0.883	Epb41l4b	erythrocyte membrane protein band 4.1 like 4b	54357
107702_at	0.000582	1.15e-05	-6.86	3.49608	-0.763	Rnh1	ribonuclease/angiogenin inhibitor 1	107702
68215_at	0.000608	1.25e-05	-6.81	3.49607	-0.821	Fam98b	family with sequence similarity 98, member B	68215
13196_at	0.00058	1.13e-05	6.87	3.4859	0.589	Asap1	ArfGAP with SH3 domain, ankyrin repeat and PH domain1	13196
14118_at	0.000607	1.24e-05	-6.81	3.4806	-0.885	Fbn1	fibrillin 1	14118
225908_at	0.000639	1.35e-05	-6.75	3.48059	-1.71	Myrf	myelin regulatory factor	225908
69693_at	0.000625	1.3e-05	-6.78	3.47855	-1.09	Pof1b	premature ovarian failure 1B	69693
14063_at	0.000645	1.38e-05	-6.74	3.47607	-1.19	F2rl1	coagulation factor II (thrombin) receptor-like 1	14063
11745_at	0.000582	1.14e-05	-6.86	3.47511	-0.7	Anxa3	annexin A3	11745
84035_at	0.000607	1.24e-05	6.81	3.47172	0.67	Kremen1	kringle containing transmembrane protein 1	84035
68347_at	0.000626	1.3e-05	-6.78	3.471	-0.793	Mettl26	methyltransferase like 26	68347
67451_at	0.000656	1.41e-05	-6.73	3.45045	-0.989	Pkp2	plakophilin 2	67451
94242_at	0.000598	1.19e-05	6.84	3.44535	0.926	Tinagl1	tubulointerstitial nephritis antigen-like 1	94242
12156_at	0.000599	1.2e-05	6.83	3.43198	1.25	Bmp2	bone morphogenetic protein 2	12156
215690_at	0.000598	1.2e-05	6.83	3.43188	0.82	Nav1	neuron navigator 1	215690
22591_at	0.000607	1.24e-05	6.81	3.42998	0.77	Xpc	xeroderma pigmentosum, complementation group C	22591
100217451_at	0.00063	1.32e-05	-6.77	3.42837	-1.47	Snora7a	small nucleolar RNA, H/ACA box 7A	100217451
20851_at	0.000604	1.22e-05	6.82	3.42516	0.67	Stat5b	signal transducer and activator of transcription 5B	20851
216131_at	0.000638	1.34e-05	6.76	3.41973	0.674	Trappc10	trafficking protein particle complex 10	216131
104369_at	0.000661	1.43e-05	-6.72	3.41435	-1.64	Snora69	small nucleolar RNA, H/ACA box 69	104369
17388_at	0.000671	1.47e-05	-6.7	3.40641	-1.09	Mmp15	matrix metallopeptidase 15	17388
14425_at	0.000671	1.47e-05	-6.7	3.40475	-1.06	Galnt3	polypeptide N-acetylgalactosaminyltransferase 3	14425
67260_at	0.000612	1.26e-05	6.8	3.40356	1.19	Cers4	ceramide synthase 4	67260
15108_at	0.000625	1.3e-05	-6.78	3.39419	-0.668	Hsd17b10	hydroxysteroid (17-beta) dehydrogenase 10	15108
100041786_at	0.000607	1.24e-05	-6.81	3.39341	-0.705	Gm3511	40S ribosomal protein S28 pseudogene	100041786
100303740_at	0.000639	1.35e-05	-6.75	3.39231	-2.36	Snora75	small nucleolar RNA, H/ACA box 75	100303740
19395_at	0.000647	1.38e-05	6.74	3.38366	0.993	Rasgrp2	RAS, guanyl releasing protein 2	19395
14230_at	0.000668	1.45e-05	-6.71	3.38311	-0.896	Fkbp10	FK506 binding protein 10	14230
12484_at	0.000643	1.36e-05	-6.75	3.37899	-2.72	Cd24a	CD24a antigen	12484
93747_at	0.000637	1.34e-05	-6.76	3.36884	-0.772	Echs1	enoyl Coenzyme A hydratase, short chain, 1, mitochondrial	93747
100217461_at	0.000657	1.41e-05	-6.72	3.36623	-2.84	Snord89	small nucleolar RNA, C/D box 89	100217461
66143_at	0.000638	1.34e-05	-6.76	3.36599	-0.809	Eef1e1	eukaryotic translation elongation factor 1 epsilon 1	66143
20016_at	0.000643	1.37e-05	-6.74	3.36361	-0.761	Polr1c	polymerase (RNA) I polypeptide C	20016
230101_at	0.000639	1.35e-05	6.75	3.35862	0.793	Gba2	glucosidase beta 2	230101
14675_at	0.000671	1.46e-05	6.7	3.35653	1.08	Gna14	guanine nucleotide binding protein, alpha 14	14675
100034728_at	0.000623	1.29e-05	-6.78	3.3521	-0.712	Rps12-ps4	ribosomal protein S12, pseudogene 4	100034728
13982_at	0.000707	1.56e-05	6.66	3.34276	0.927	Esr1	estrogen receptor 1 (alpha)	13982
18186_at	0.000628	1.31e-05	6.77	3.3408	1.09	Nrp1	neuropilin 1	18186
93722_at	0.00072	1.6e-05	6.64	3.32143	1.1	Pcdhga10	protocadherin gamma subfamily A, 10	93722
19041_at	0.000725	1.61e-05	-6.64	3.32125	-1.11	Ppl	periplakin	19041
107146_at	0.000694	1.53e-05	-6.67	3.31688	-0.96	Glyat	glycine-N-acyltransferase	107146
381510_at	0.000639	1.35e-05	6.75	3.31573	0.926	Dpy19l4	dpy-19-like 4 (C. elegans)	381510
19016_at	0.000725	1.62e-05	-6.64	3.31571	-1.06	Pparg	peroxisome proliferator activated receptor gamma	19016
110956_at	0.000658	1.42e-05	-6.72	3.31138	-1.39	D17H6S56E-5	DNA segment, Chr 17, human D6S56E 5	110956
67041_at	0.000652	1.4e-05	-6.73	3.30275	-0.848	Oxct1	3-oxoacid CoA transferase 1	67041
16500_at	0.000725	1.62e-05	6.64	3.30021	1.59	Kcnb1	potassium voltage gated channel, Shab-related subfamily, member 1	16500
65099_at	0.000719	1.6e-05	-6.64	3.29911	-0.929	Irak1bp1	interleukin-1 receptor-associated kinase 1 binding protein 1	65099
15529_at	0.000732	1.64e-05	-6.63	3.28958	-1.23	Sdc2	syndecan 2	15529
12825_at	0.00069	1.52e-05	-6.68	3.28957	-2.59	Col3a1	collagen, type III, alpha 1	12825
102638254_at	0.000649	1.39e-05	-6.74	3.27665	-0.681	LOC102638254	putative 60S ribosomal protein L37a	102638254
231801_at	0.000661	1.43e-05	6.71	3.2744	0.815	Agfg2	ArfGAP with FG repeats 2	231801
100417137_at	0.000739	1.66e-05	6.62	3.27195	1.14	Gm18418	predicted gene, 18418	100417137
108167548_at	0.000658	1.42e-05	-6.72	3.26928	-0.511	Gm45855	40S ribosomal protein S2 pseudogene	108167548
11603_at	0.000658	1.42e-05	-6.72	3.26167	-0.756	Agrn	agrin	11603
28113_at	0.000762	1.73e-05	6.59	3.24707	0.827	Tinf2	Terf1 (TRF1)-interacting nuclear factor 2	28113
14038_at	0.000754	1.71e-05	-6.6	3.24705	-1.85	Wfdc18	WAP four-disulfide core domain 18	14038
380684_at	0.000767	1.75e-05	6.58	3.23906	0.941	Nefh	neurofilament, heavy polypeptide	380684
67712_at	0.000685	1.5e-05	6.68	3.23825	0.937	Slc25a37	solute carrier family 25, member 37	67712
14056_at	0.000751	1.7e-05	-6.6	3.23814	-0.821	Ezh2	enhancer of zeste 2 polycomb repressive complex 2 subunit	14056
20514_at	0.000759	1.73e-05	-6.59	3.22931	-1.53	Slc1a5	solute carrier family 1 (neutral amino acid transporter), member 5	20514
100042008_at	0.00068	1.49e-05	-6.69	3.21013	-0.64	Gm9794	predicted pseudogene 9794	100042008
110351_at	0.000778	1.8e-05	-6.57	3.20852	-1.53	Rap1gap	Rap1 GTPase-activating protein	110351
16780_at	0.000778	1.8e-05	-6.57	3.20791	-1	Lamb3	laminin, beta 3	16780
74194_at	0.000713	1.58e-05	6.65	3.20461	0.965	Rnd3	Rho family GTPase 3	74194
224613_at	0.000767	1.76e-05	6.58	3.19668	1.05	Flywch1	FLYWCH-type zinc finger 1	224613
244238_at	0.000778	1.8e-05	6.57	3.1833	1.04	Mrgpre	MAS-related GPR, member E	244238
17390_at	0.000787	1.83e-05	-6.56	3.178	-1.93	Mmp2	matrix metallopeptidase 2	17390
226352_at	0.000799	1.87e-05	-6.54	3.1767	-1.18	Epb41l5	erythrocyte membrane protein band 4.1 like 5	226352
67758_at	0.000792	1.85e-05	-6.55	3.17215	-1.9	Aadac	arylacetamide deacetylase	67758
19309_at	0.000799	1.88e-05	6.54	3.17029	1.09	Pygm	muscle glycogen phosphorylase	19309
21815_at	0.000786	1.82e-05	-6.56	3.16608	-1.09	Tgif1	TGFB-induced factor homeobox 1	21815
245666_at	0.000792	1.85e-05	6.55	3.16571	0.889	Iqsec2	IQ motif and Sec7 domain 2	245666
16071_at	0.000706	1.56e-05	-6.66	3.16077	-2.11	Igkc	immunoglobulin kappa constant	16071
78252_at	0.000799	1.88e-05	6.54	3.15936	1.61	Nxpe2	neurexophilin and PC-esterase domain family, member 2	78252
23794_at	0.000813	1.94e-05	-6.52	3.14001	-1.08	Adamts5	a disintegrin-like and metallopeptidase (reprolysin type) with thrombospondin type 1 motif, 5 (aggrecanase-2)	23794
11727_at	0.000811	1.93e-05	6.52	3.13959	1.59	Ang	angiogenin, ribonuclease, RNase A family, 5	11727
29819_at	0.000813	1.94e-05	-6.52	3.12597	-0.946	Stau2	staufen double-stranded RNA binding protein 2	29819
19299_at	0.000751	1.69e-05	-6.61	3.12236	-0.668	Abcd3	ATP-binding cassette, sub-family D (ALD), member 3	19299
268780_at	0.000813	1.95e-05	-6.52	3.11779	-1.96	Egflam	EGF-like, fibronectin type III and laminin G domains	268780
22329_at	0.000732	1.64e-05	-6.63	3.10863	-0.769	Vcam1	vascular cell adhesion molecule 1	22329
225651_at	0.000829	2.01e-05	6.5	3.10636	0.823	Mppe1	metallophosphoesterase 1	225651
66270_at	0.000813	1.95e-05	-6.52	3.10324	-2.18	Retreg1	reticulophagy regulator 1	66270
12583_at	0.000799	1.88e-05	-6.54	3.09057	-1.33	Cdo1	cysteine dioxygenase 1, cytosolic	12583
56312_at	0.000829	2.01e-05	-6.5	3.08794	-1.26	Nupr1	nuclear protein transcription regulator 1	56312
100217440_at	0.000821	1.98e-05	-6.51	3.08772	-1.79	Snora61	small nucleolar RNA, H/ACA box 61	100217440
11749_at	0.000767	1.75e-05	-6.58	3.08526	-1.26	Anxa6	annexin A6	11749
210274_at	0.000839	2.05e-05	-6.48	3.08392	-1.17	Shank2	SH3 and multiple ankyrin repeat domains 2	210274
70510_at	0.000755	1.71e-05	6.6	3.08264	0.742	Rnf167	ring finger protein 167	70510
14254_at	0.000747	1.68e-05	6.61	3.08164	1.34	Flt1	FMS-like tyrosine kinase 1	14254
15384_at	0.000748	1.69e-05	-6.61	3.07956	-0.52	Hnrnpab	heterogeneous nuclear ribonucleoprotein A/B	15384
234686_at	0.000811	1.93e-05	6.52	3.07192	0.67	Fhod1	formin homology 2 domain containing 1	234686
207683_at	0.000848	2.1e-05	-6.47	3.06294	-1.09	Igsf11	immunoglobulin superfamily, member 11	207683
14080_at	0.000818	1.97e-05	-6.51	3.06239	-1.78	Fabp1	fatty acid binding protein 1, liver	14080
100529074_at	0.000855	2.11e-05	-6.46	3.04832	-1.55	Snora33	small nucleolar RNA, H/ACA box 33	100529074
672959_at	0.000821	1.99e-05	-6.5	3.04751	-0.708	Rps12l1	ribosomal protein S12-like 1	672959
14786_at	0.000858	2.13e-05	-6.46	3.04488	-1.08	Grb7	growth factor receptor bound protein 7	14786
24014_at	0.000832	2.03e-05	6.49	3.04014	0.956	Rnasel	ribonuclease L (2', 5'-oligoisoadenylate synthetase-dependent)	24014
209558_at	0.000866	2.17e-05	-6.45	3.03293	-0.865	Enpp3	ectonucleotide pyrophosphatase/phosphodiesterase 3	209558
106042_at	0.000778	1.79e-05	6.57	3.03278	1.04	Prickle1	prickle planar cell polarity protein 1	106042
100039727_at	0.000848	2.09e-05	-6.47	3.02634	-0.977	1700049E15Rik	RIKEN cDNA 1700049E15 gene	100039727
22041_at	0.000776	1.78e-05	-6.57	3.02317	-1.35	Trf	transferrin	22041
12977_at	0.000776	1.78e-05	6.57	3.02193	0.987	Csf1	colony stimulating factor 1 (macrophage)	12977
228852_at	0.000778	1.8e-05	6.57	3.02142	1.49	Ppp1r16b	protein phosphatase 1, regulatory (inhibitor) subunit 16B	228852
18082_at	0.000872	2.2e-05	-6.44	3.01858	-0.872	Nipsnap1	nipsnap homolog 1	18082
76089_at	0.000792	1.85e-05	6.55	3.01682	0.705	Rapgef2	Rap guanine nucleotide exchange factor (GEF) 2	76089
574428_at	0.000799	1.88e-05	6.54	3.00819	0.932	Zmynd15	zinc finger, MYND-type containing 15	574428
330695_at	0.000887	2.26e-05	-6.42	2.99337	-0.961	Ctxn1	cortexin 1	330695
64899_at	0.000887	2.25e-05	6.42	2.99152	1.15	Lpin3	lipin 3	64899
17110_at	0.000872	2.19e-05	-6.44	2.99042	-1.97	Lyz1	lysozyme 1	17110
56016_at	0.000855	2.12e-05	-6.46	2.98712	-0.876	Hebp2	heme binding protein 2	56016
22339_at	0.000848	2.09e-05	-6.47	2.97071	-1.36	Vegfa	vascular endothelial growth factor A	22339
58994_at	0.0009	2.31e-05	-6.41	2.97004	-0.846	Smpd3	sphingomyelin phosphodiesterase 3, neutral	58994
11536_at	0.000806	1.9e-05	6.53	2.96578	0.918	Gpr182	G protein-coupled receptor 182	11536
11657_at	0.000806	1.91e-05	-6.53	2.96003	-1.28	Alb	albumin	11657
414084_at	0.000887	2.25e-05	-6.42	2.95604	-1.89	Tnip3	TNFAIP3 interacting protein 3	414084
57276_at	0.000902	2.34e-05	6.4	2.95479	1.1	Vsig2	V-set and immunoglobulin domain containing 2	57276
320080_at	0.000844	2.07e-05	6.48	2.95356	0.946	Zbtb39	zinc finger and BTB domain containing 39	320080
230648_at	0.000807	1.91e-05	6.53	2.94834	0.754	Efcab14	EF-hand calcium binding domain 14	230648
20544_at	0.000807	1.91e-05	6.53	2.948	0.85	Slc9a1	solute carrier family 9 (sodium/hydrogen exchanger), member 1	20544
207920_at	0.000883	2.23e-05	-6.43	2.94391	-1.09	Esrp1	epithelial splicing regulatory protein 1	207920
13014_at	0.000817	1.96e-05	-6.51	2.94214	-0.849	Cstb	cystatin B	13014
12660_at	0.000901	2.32e-05	-6.41	2.93746	-1.18	Chka	choline kinase alpha	12660
230161_at	0.000903	2.35e-05	-6.4	2.93334	-1.03	Acnat1	acyl-coenzyme A amino acid N-acyltransferase 1	230161
17079_at	0.000846	2.08e-05	-6.47	2.93045	-1.8	Cd180	CD180 antigen	17079
17533_at	0.000818	1.97e-05	6.51	2.92884	1	Mrc1	mannose receptor, C type 1	17533
17295_at	0.000912	2.38e-05	-6.39	2.92827	-1.57	Met	met proto-oncogene	17295
20714_at	0.000894	2.29e-05	6.41	2.9281	1.93	Serpina3k	serine (or cysteine) peptidase inhibitor, clade A, member 3K	20714
243725_at	0.000902	2.33e-05	-6.4	2.92672	-0.692	Ppp1r9a	protein phosphatase 1, regulatory (inhibitor) subunit 9A	243725
26365_at	0.000818	1.97e-05	6.51	2.92166	1.53	Ceacam1	carcinoembryonic antigen-related cell adhesion molecule 1	26365
218989_at	0.000858	2.13e-05	6.46	2.91808	0.656	Tmem260	transmembrane protein 260	218989
16419_at	0.00083	2.02e-05	-6.49	2.9149	-1.88	Itgb5	integrin beta 5	16419
224794_at	0.000832	2.03e-05	6.49	2.91487	0.753	Enpp4	ectonucleotide pyrophosphatase/phosphodiesterase 4	224794
79202_at	0.000887	2.26e-05	6.42	2.91335	1.29	Tnfrsf22	tumor necrosis factor receptor superfamily, member 22	79202
12166_at	0.000926	2.42e-05	-6.38	2.91064	-1.36	Bmpr1a	bone morphogenetic protein receptor, type 1A	12166
15451_at	0.00093	2.44e-05	-6.37	2.90792	-1.09	Hpn	hepsin	15451
14104_at	0.000902	2.34e-05	-6.4	2.88701	-1.29	Fasn	fatty acid synthase	14104
100217428_at	0.000836	2.04e-05	-6.49	2.88508	-0.793	Snord57	small nucleolar RNA, C/D box 57	100217428
319446_at	0.000935	2.46e-05	-6.37	2.88378	-1.84	Dpep2	dipeptidase 2	319446
26401_at	0.000866	2.17e-05	-6.45	2.88238	-0.744	Map3k1	mitogen-activated protein kinase kinase kinase 1	26401
14319_at	0.000846	2.08e-05	-6.47	2.88028	-0.891	Fth1	ferritin heavy polypeptide 1	14319
625098_at	0.000902	2.33e-05	6.4	2.87938	1.19	Slc38a6	solute carrier family 38, member 6	625098
69274_at	0.000872	2.19e-05	6.44	2.8679	0.903	Ctdspl	CTD (carboxy-terminal domain, RNA polymerase II, polypeptide A) small phosphatase-like	69274
235627_at	0.000902	2.34e-05	6.4	2.867	0.642	Nbeal2	neurobeachin-like 2	235627
21809_at	0.000957	2.55e-05	-6.34	2.86236	-1.17	Tgfb3	transforming growth factor, beta 3	21809
56199_at	0.000938	2.48e-05	6.36	2.84447	0.875	Abcb10	ATP-binding cassette, sub-family B (MDR/TAP), member 10	56199
238803_at	0.000903	2.35e-05	6.4	2.83553	1.26	Zfp366	zinc finger protein 366	238803
17000_at	0.000866	2.17e-05	6.45	2.8258	0.508	Ltbr	lymphotoxin B receptor	17000
544963_at	0.000866	2.16e-05	6.45	2.8249	0.773	Iqgap2	IQ motif containing GTPase activating protein 2	544963
14766_at	0.000866	2.16e-05	6.45	2.82477	0.8	Adgrg1	adhesion G protein-coupled receptor G1	14766
76809_at	0.00099	2.67e-05	-6.32	2.82442	-0.826	Bri3bp	Bri3 binding protein	76809
208647_at	0.000872	2.2e-05	6.44	2.82407	1.03	Creb3l2	cAMP responsive element binding protein 3-like 2	208647
238455_at	0.000938	2.47e-05	-6.36	2.82368	-1.15	Macc1	metastasis associated in colon cancer 1	238455
224454_at	0.000953	2.53e-05	6.35	2.80736	0.794	Zdhhc14	zinc finger, DHHC domain containing 14	224454
67891_at	0.000883	2.23e-05	-6.43	2.79761	-0.501	Rpl4	ribosomal protein L4	67891
14866_at	0.000952	2.53e-05	-6.35	2.79306	-1.13	Gstm5	glutathione S-transferase, mu 5	14866
13051_at	0.000977	2.63e-05	-6.33	2.788	-2.55	Cx3cr1	chemokine (C-X3-C motif) receptor 1	13051
50767_at	0.000977	2.63e-05	6.32	2.77517	0.723	Pnpla6	patatin-like phospholipase domain containing 6	50767
100217443_at	0.000892	2.27e-05	-6.42	2.77339	-0.853	Snord12	small nucleolar RNA, C/D box 12	100217443
14694_at	0.000894	2.28e-05	-6.42	2.77297	-0.63	Rack1	receptor for activated C kinase 1	14694
192187_at	0.000894	2.29e-05	6.41	2.77189	0.806	Stab1	stabilin 1	192187
53378_at	0.000894	2.29e-05	-6.41	2.76483	-0.55	Sdcbp	syndecan binding protein	53378
245386_at	0.00101	2.76e-05	6.29	2.75693	0.817	Tmem255a	transmembrane protein 255A	245386
236920_at	0.000902	2.33e-05	6.4	2.7537	1.11	Stard8	START domain containing 8	236920
16443_at	0.000927	2.43e-05	6.38	2.75057	0.618	Itsn1	intersectin 1 (SH3 domain protein 1A)	16443
330721_at	0.00101	2.75e-05	-6.3	2.74842	-0.774	Nek5	NIMA (never in mitosis gene a)-related expressed kinase 5	330721
68585_at	0.000966	2.59e-05	-6.34	2.74709	-0.779	Rtn4	reticulon 4	68585
211652_at	0.00105	2.87e-05	-6.27	2.74103	-1.67	Wwc1	WW, C2 and coiled-coil domain containing 1	211652
11747_at	0.000905	2.36e-05	-6.39	2.74071	-0.59	Anxa5	annexin A5	11747
21682_at	0.00105	2.89e-05	-6.27	2.73615	-1.62	Tec	tec protein tyrosine kinase	21682
107338_at	0.000934	2.46e-05	6.37	2.7346	0.621	Gbf1	golgi-specific brefeldin A-resistance factor 1	107338
83671_at	0.00105	2.89e-05	-6.27	2.72971	-0.809	Sytl2	synaptotagmin-like 2	83671
319582_at	0.00107	2.94e-05	6.25	2.72732	0.828	6430573F11Rik	RIKEN cDNA 6430573F11 gene	319582
52882_at	0.000966	2.59e-05	6.34	2.712	1.48	Rgs7bp	regulator of G-protein signalling 7 binding protein	52882
226151_at	0.000938	2.48e-05	6.36	2.71158	0.729	Slf2	SMC5-SMC6 complex localization factor 2	226151
12153_at	0.00109	3.03e-05	-6.24	2.69696	-1.23	Bmp1	bone morphogenetic protein 1	12153
668844_at	0.000934	2.46e-05	-6.37	2.69473	-0.657	Gm9396	predicted gene 9396	668844
12267_at	0.00101	2.74e-05	-6.3	2.68957	-2.2	C3ar1	complement component 3a receptor 1	12267
244654_at	0.00102	2.79e-05	6.29	2.68507	1.11	Mtss1l	metastasis suppressor 1-like	244654
67448_at	0.00109	3.02e-05	-6.24	2.6816	-2	Plxdc2	plexin domain containing 2	67448
20425_at	0.0011	3.09e-05	-6.22	2.67975	-1.08	Shmt1	serine hydroxymethyltransferase 1 (soluble)	20425
72865_at	0.000948	2.51e-05	6.35	2.67768	0.639	Rtl8c	retrotransposon Gag like 8C	72865
56429_at	0.00106	2.94e-05	-6.26	2.67321	-3.09	Dpt	dermatopontin	56429
435965_at	0.00111	3.14e-05	6.21	2.67088	0.765	Lrp3	low density lipoprotein receptor-related protein 3	435965
212111_at	0.000953	2.54e-05	6.35	2.65856	0.954	Inpp5a	inositol polyphosphate-5-phosphatase A	212111
12338_at	0.00109	3.07e-05	-6.23	2.65742	-2.16	Capn6	calpain 6	12338
11757_at	0.00101	2.75e-05	-6.3	2.65558	-0.63	Prdx3	peroxiredoxin 3	11757
229445_at	0.000962	2.57e-05	6.34	2.64716	0.653	Ctso	cathepsin O	229445
57440_at	0.000977	2.63e-05	6.33	2.64014	1.59	Ehd3	EH-domain containing 3	57440
65107_at	0.000966	2.59e-05	6.33	2.63725	0.548	Lrp10	low-density lipoprotein receptor-related protein 10	65107
13038_at	0.00113	3.24e-05	-6.19	2.63662	-0.835	Ctsk	cathepsin K	13038
104836_at	0.00109	3.03e-05	6.24	2.63184	0.778	Cbll1	Casitas B-lineage lymphoma-like 1	104836
68190_at	0.00107	2.96e-05	6.25	2.62361	0.854	Dubr	Dppa2 upstream binding RNA	68190
14421_at	0.00113	3.26e-05	-6.19	2.62195	-1.34	B4galnt1	beta-1,4-N-acetyl-galactosaminyl transferase 1	14421
634731_at	0.00111	3.14e-05	6.21	2.61883	0.902	Susd1	sushi domain containing 1	634731
19784_at	0.00099	2.67e-05	-6.31	2.6051	-0.909	Rprl2	ribonuclease P RNA-like 2	19784
11792_at	0.00112	3.18e-05	-6.21	2.6026	-1.09	Apex1	apurinic/apyrimidinic endonuclease 1	11792
213742_at	0.000993	2.69e-05	-6.31	2.60135	-0.895	Xist	inactive X specific transcripts	213742
238317_at	0.00111	3.16e-05	6.21	2.5954	0.835	Elmsan1	ELM2 and Myb/SANT-like domain containing 1	238317
21813_at	0.001	2.72e-05	6.3	2.58805	0.587	Tgfbr2	transforming growth factor, beta receptor II	21813
269132_at	0.00115	3.33e-05	6.18	2.58626	1.34	Colgalt2	collagen beta(1-O)galactosyltransferase 2	269132
73182_at	0.00102	2.78e-05	6.29	2.58563	1.13	Pear1	platelet endothelial aggregation receptor 1	73182
13040_at	0.00101	2.75e-05	-6.3	2.58065	-1.66	Ctss	cathepsin S	13040
238257_at	0.00115	3.35e-05	-6.17	2.57711	-1.7	Tmem30b	transmembrane protein 30B	238257
330914_at	0.00113	3.25e-05	6.19	2.56895	1.14	Arhgap32	Rho GTPase activating protein 32	330914
665113_at	0.00114	3.27e-05	6.19	2.56511	0.771	Tnik	TRAF2 and NCK interacting kinase	665113
217306_at	0.00116	3.38e-05	6.17	2.55935	1.72	Cd300e	CD300E molecule	217306
73824_at	0.00111	3.14e-05	-6.21	2.55423	-1.09	Snhg6	small nucleolar RNA host gene 6	73824
15413_at	0.00116	3.41e-05	6.16	2.53923	1.02	Hoxb5	homeobox B5	15413
100042812_at	0.00104	2.86e-05	-6.27	2.53588	-0.55	Rps26-ps1	ribosomal protein S26, pseudogene 1	100042812
277203_at	0.00117	3.46e-05	-6.15	2.53531	-1.04	Tm4sf19	transmembrane 4 L six family member 19	277203
434215_at	0.00105	2.89e-05	6.27	2.5255	1.3	Lrrc32	leucine rich repeat containing 32	434215
51789_at	0.00121	3.6e-05	6.13	2.50692	0.948	Tnk2	tyrosine kinase, non-receptor, 2	51789
68077_at	0.00107	2.95e-05	-6.25	2.5069	-0.489	Nop53	NOP53 ribosome biogenesis factor	68077
232023_at	0.00115	3.33e-05	6.18	2.50588	0.831	Vopp1	vesicular, overexpressed in cancer, prosurvival protein 1	232023
212127_at	0.00113	3.24e-05	6.19	2.49847	1.06	Proser1	proline and serine rich 1	212127
19367_at	0.0011	3.12e-05	6.22	2.49812	0.687	Rad9a	RAD9 checkpoint clamp component A	19367
17921_at	0.00107	2.97e-05	6.25	2.49698	0.766	Myo7a	myosin VIIA	17921
50915_at	0.00124	3.72e-05	-6.11	2.49463	-1.24	Grb14	growth factor receptor bound protein 14	50915
13649_at	0.00124	3.72e-05	-6.11	2.49134	-0.947	Egfr	epidermal growth factor receptor	13649
319996_at	0.00124	3.71e-05	-6.11	2.49113	-1.16	Casc4	cancer susceptibility candidate 4	319996
16706_at	0.00115	3.31e-05	6.18	2.48569	0.725	Ksr1	kinase suppressor of ras 1	16706
100216533_at	0.00109	3.05e-05	-6.23	2.48299	-0.88	Snord55	small nucleolar RNA, C/D box 55	100216533
68180_at	0.0012	3.55e-05	-6.14	2.48208	-0.878	Hyi	hydroxypyruvate isomerase (putative)	68180
67103_at	0.00124	3.72e-05	-6.11	2.48038	-0.949	Ptgr1	prostaglandin reductase 1	67103
20720_at	0.00124	3.75e-05	-6.1	2.47927	-1.56	Serpine2	serine (or cysteine) peptidase inhibitor, clade E, member 2	20720
209018_at	0.00116	3.42e-05	6.16	2.4777	0.743	Vps8	VPS8 CORVET complex subunit	209018
105847_at	0.00109	3.06e-05	6.23	2.4755	0.807	Lmf2	lipase maturation factor 2	105847
14186_at	0.00125	3.78e-05	-6.1	2.47433	-1.36	Fgfr4	fibroblast growth factor receptor 4	14186
77590_at	0.00109	3.05e-05	6.23	2.47214	1.03	Chst15	carbohydrate (N-acetylgalactosamine 4-sulfate 6-O) sulfotransferase 15	77590
13819_at	0.00109	3.06e-05	6.23	2.46952	1.03	Epas1	endothelial PAS domain protein 1	13819
67263_at	0.0011	3.09e-05	6.22	2.46261	0.672	Zswim6	zinc finger SWIM-type containing 6	67263
71602_at	0.00116	3.37e-05	-6.17	2.45668	-1.22	Myo1e	myosin IE	71602
81879_at	0.00124	3.7e-05	-6.11	2.45663	-0.657	Tfcp2l1	transcription factor CP2-like 1	81879
20744_at	0.00126	3.84e-05	-6.09	2.45226	-0.798	Strbp	spermatid perinuclear RNA binding protein	20744
16562_at	0.00112	3.18e-05	-6.21	2.44929	-0.526	Kif1c	kinesin family member 1C	16562
67168_at	0.00111	3.12e-05	6.22	2.44812	0.715	Lpar6	lysophosphatidic acid receptor 6	67168
71207_at	0.00112	3.19e-05	-6.2	2.44066	-0.955	Nudt4	nudix (nucleoside diphosphate linked moiety X)-type motif 4	71207
12520_at	0.00113	3.24e-05	6.19	2.42433	0.638	Cd81	CD81 antigen	12520
192188_at	0.00113	3.24e-05	6.19	2.4193	0.893	Stab2	stabilin 2	192188
100217453_at	0.00113	3.23e-05	-6.2	2.41841	-1.49	Snord16a	small nucleolar RNA, C/D box 16A	100217453
16997_at	0.0013	4.01e-05	-6.06	2.41629	-1.4	Ltbp2	latent transforming growth factor beta binding protein 2	16997
104158_at	0.00126	3.82e-05	-6.09	2.41188	-2.16	Ces1d	carboxylesterase 1D	104158
65247_at	0.00131	4.06e-05	6.05	2.41106	0.768	Asb1	ankyrin repeat and SOCS box-containing 1	65247
234797_at	0.00115	3.33e-05	6.18	2.40308	1.18	6430548M08Rik	RIKEN cDNA 6430548M08 gene	234797
211151_at	0.00131	4.06e-05	-6.05	2.40155	-0.983	Churc1	churchill domain containing 1	211151
75533_at	0.00124	3.69e-05	-6.11	2.39666	-0.621	Nme5	NME/NM23 family member 5	75533
50781_at	0.00119	3.5e-05	6.15	2.39228	0.926	Dkk3	dickkopf WNT signaling pathway inhibitor 3	50781
245945_at	0.00128	3.94e-05	-6.07	2.38736	-1.6	Rbm47	RNA binding motif protein 47	245945
18854_at	0.00115	3.34e-05	6.17	2.38376	0.611	Pml	promyelocytic leukemia	18854
56316_at	0.00117	3.43e-05	6.16	2.38323	0.748	Ggcx	gamma-glutamyl carboxylase	56316
19782_at	0.00116	3.4e-05	-6.16	2.37884	-0.567	Rmrp	RNA component of mitochondrial RNAase P	19782
74577_at	0.00131	4.06e-05	6.05	2.37283	0.755	Glb1l	galactosidase, beta 1-like	74577
382038_at	0.00121	3.6e-05	6.13	2.37073	1.14	Urb2	URB2 ribosome biogenesis 2 homolog (S. cerevisiae)	382038
57437_at	0.00116	3.37e-05	6.17	2.36704	0.796	Golga7	golgi autoantigen, golgin subfamily a, 7	57437
17975_at	0.00116	3.39e-05	-6.17	2.36608	-0.534	Ncl	nucleolin	17975
218699_at	0.00116	3.39e-05	6.17	2.36203	0.771	Pxk	PX domain containing serine/threonine kinase	218699
108705_at	0.00116	3.4e-05	6.16	2.35984	0.668	Pttg1ip	pituitary tumor-transforming 1 interacting protein	108705
239606_at	0.00134	4.23e-05	6.03	2.35443	1.17	Slc2a13	solute carrier family 2 (facilitated glucose transporter), member 13	239606
381560_at	0.00137	4.36e-05	6.01	2.34002	0.846	Xkr8	X-linked Kx blood group related 8	381560
71753_at	0.00137	4.35e-05	-6.01	2.33899	-0.925	Tmprss6	transmembrane serine protease 6	71753
207521_at	0.00136	4.32e-05	-6.02	2.33355	-1.61	Dtx4	deltex 4, E3 ubiquitin ligase	207521
171167_at	0.00138	4.42e-05	6	2.32892	0.856	Fut10	fucosyltransferase 10	171167
100217415_at	0.00119	3.51e-05	-6.14	2.32772	-0.996	Scarna6	small Cajal body-specific RNA 6	100217415
11810_at	0.0012	3.56e-05	-6.14	2.32157	-1.15	Apobec1	apolipoprotein B mRNA editing enzyme, catalytic polypeptide 1	11810
13716_at	0.00136	4.33e-05	6.02	2.31804	0.655	Ell	elongation factor RNA polymerase II	13716
100039707_at	0.00126	3.87e-05	-6.08	2.31595	-0.969	Mthfsl	5, 10-methenyltetrahydrofolate synthetase-like	100039707
50817_at	0.0014	4.48e-05	5.99	2.31555	0.902	Capn15	calpain 15	50817
19204_at	0.00134	4.21e-05	-6.03	2.31346	-2.75	Ptafr	platelet-activating factor receptor	19204
27205_at	0.0012	3.56e-05	6.14	2.31262	1.04	Podxl	podocalyxin-like	27205
13998_at	0.00124	3.71e-05	6.11	2.30984	0.881	Fgd6	FYVE, RhoGEF and PH domain containing 6	13998
54486_at	0.00137	4.38e-05	-6.01	2.308	-2.03	Hpgds	hematopoietic prostaglandin D synthase	54486
635702_at	0.00133	4.16e-05	-6.04	2.30259	-0.967	Naaladl2	N-acetylated alpha-linked acidic dipeptidase-like 2	635702
327814_at	0.00137	4.34e-05	6.01	2.30158	1.05	Ppfia2	protein tyrosine phosphatase, receptor type, f polypeptide (PTPRF), interacting protein (liprin), alpha 2	327814
233405_at	0.00131	4.08e-05	6.05	2.29303	1.46	Vps33b	vacuolar protein sorting 33B	233405
18969_at	0.0013	4e-05	6.06	2.27883	0.712	Pola2	polymerase (DNA directed), alpha 2	18969
56615_at	0.00125	3.8e-05	-6.1	2.27201	-1.07	Mgst1	microsomal glutathione S-transferase 1	56615
11605_at	0.0013	4.04e-05	-6.06	2.27098	-0.981	Gla	galactosidase, alpha	11605
27029_at	0.00126	3.85e-05	6.09	2.27034	0.852	Sgsh	N-sulfoglucosamine sulfohydrolase (sulfamidase)	27029
52685_at	0.00124	3.74e-05	6.11	2.26904	1.24	Cd300lg	CD300 molecule like family member G	52685
67092_at	0.00124	3.72e-05	6.11	2.26618	0.781	Gatm	glycine amidinotransferase (L-arginine:glycine amidinotransferase)	67092
434130_at	0.00141	4.52e-05	5.99	2.26061	0.93	Ccdc8	coiled-coil domain containing 8	434130
192176_at	0.00125	3.77e-05	-6.1	2.25942	-1.17	Flna	filamin, alpha	192176
66860_at	0.00125	3.81e-05	6.09	2.25449	0.835	Tanc1	tetratricopeptide repeat, ankyrin repeat and coiled-coil containing 1	66860
75345_at	0.00142	4.56e-05	-5.98	2.24474	-2.65	Slamf7	SLAM family member 7	75345
77053_at	0.00131	4.1e-05	6.05	2.24462	0.828	Sun1	Sad1 and UNC84 domain containing 1	77053
28146_at	0.00128	3.92e-05	-6.08	2.24401	-0.789	Serp1	stress-associated endoplasmic reticulum protein 1	28146
83965_at	0.00126	3.86e-05	6.09	2.2439	0.5	Enpp5	ectonucleotide pyrophosphatase/phosphodiesterase 5	83965
100306945_at	0.00126	3.82e-05	-6.09	2.24356	-1.48	Snora73b	small nucleolar RNA, H/ACA box 73b	100306945
109154_at	0.00133	4.19e-05	-6.04	2.24168	-0.793	Mlec	malectin	109154
108075_at	0.00126	3.86e-05	6.08	2.23523	0.964	Ltbp4	latent transforming growth factor beta binding protein 4	108075
208795_at	0.00126	3.85e-05	6.09	2.23326	0.781	Tmem63a	transmembrane protein 63a	208795
93732_at	0.00143	4.63e-05	-5.97	2.23015	-0.607	Acox2	acyl-Coenzyme A oxidase 2, branched chain	93732
216874_at	0.00133	4.16e-05	6.04	2.22664	0.578	Camta2	calmodulin binding transcription activator 2	216874
12293_at	0.00141	4.52e-05	-5.99	2.22431	-0.747	Cacna2d1	calcium channel, voltage-dependent, alpha2/delta subunit 1	12293
74559_at	0.00149	4.91e-05	-5.94	2.21702	-1.33	Elovl7	ELOVL family member 7, elongation of long chain fatty acids (yeast)	74559
17449_at	0.00128	3.95e-05	-6.07	2.2113	-0.902	Mdh1	malate dehydrogenase 1, NAD (soluble)	17449
227723_at	0.00128	3.93e-05	6.07	2.21075	0.801	Prrc2b	proline-rich coiled-coil 2B	227723
381157_at	0.00151	5.03e-05	5.92	2.2024	0.81	Greb1l	growth regulation by estrogen in breast cancer-like	381157
75608_at	0.00129	3.99e-05	-6.07	2.19572	-0.559	Chmp4b	charged multivesicular body protein 4B	75608
270893_at	0.00134	4.2e-05	6.03	2.19315	0.953	Tmem132e	transmembrane protein 132E	270893
54485_at	0.0013	4.02e-05	6.06	2.1902	1.31	Dll4	delta like canonical Notch ligand 4	54485
66859_at	0.00153	5.08e-05	5.92	2.18823	0.834	Slc16a9	solute carrier family 16 (monocarboxylic acid transporters), member 9	66859
117160_at	0.00144	4.7e-05	-5.96	2.18711	-0.964	Ttyh2	tweety family member 2	117160
12364_at	0.00153	5.09e-05	-5.92	2.18397	-1.07	Casp12	caspase 12	12364
12751_at	0.00131	4.1e-05	6.05	2.1701	0.7	Tpp1	tripeptidyl peptidase I	12751
70408_at	0.00149	4.89e-05	5.94	2.16769	0.672	Polr3f	polymerase (RNA) III (DNA directed) polypeptide F	70408
76895_at	0.00138	4.4e-05	6	2.16322	0.825	Bicd2	BICD cargo adaptor 2	76895
407831_at	0.00132	4.13e-05	6.04	2.16219	1.21	Tmem204	transmembrane protein 204	407831
12929_at	0.00137	4.35e-05	6.01	2.15879	0.596	Crkl	v-crk avian sarcoma virus CT10 oncogene homolog-like	12929
78787_at	0.00151	5.01e-05	5.93	2.15745	1.26	Usp54	ubiquitin specific peptidase 54	78787
14562_at	0.00153	5.13e-05	-5.91	2.15506	-1.51	Gdf3	growth differentiation factor 3	14562
83554_at	0.00153	5.1e-05	-5.91	2.15412	-0.892	Fstl3	follistatin-like 3	83554
207781_at	0.00139	4.46e-05	6	2.14969	0.836	C2cd2	C2 calcium-dependent domain containing 2	207781
244209_at	0.00158	5.35e-05	5.88	2.13578	1.02	Cyp2r1	cytochrome P450, family 2, subfamily r, polypeptide 1	244209
71738_at	0.00157	5.33e-05	-5.89	2.13552	-1.33	Mamdc2	MAM domain containing 2	71738
100302529_at	0.00144	4.65e-05	-5.97	2.12897	-2.02	Snord72	small nucleolar RNA, C/D box 72	100302529
93691_at	0.00135	4.28e-05	6.02	2.12836	0.926	Klf7	Kruppel-like factor 7 (ubiquitous)	93691
100503386_at	0.00135	4.27e-05	6.02	2.12704	1.18	Tpbgl	trophoblast glycoprotein-like	100503386
16950_at	0.00144	4.68e-05	5.97	2.12459	0.785	Loxl3	lysyl oxidase-like 3	16950
56726_at	0.00136	4.31e-05	-6.02	2.11691	-0.577	Sh3bgrl	SH3-binding domain glutamic acid-rich protein like	56726
50778_at	0.00144	4.68e-05	-5.97	2.11346	-2.94	Rgs1	regulator of G-protein signaling 1	50778
100217448_at	0.00159	5.41e-05	-5.88	2.1031	-1.28	Scarna8	small Cajal body-specific RNA 8	100217448
23928_at	0.00157	5.31e-05	-5.89	2.1004	-2.12	Lamc3	laminin gamma 3	23928
103172_at	0.00156	5.27e-05	-5.89	2.09996	-1.19	Chchd10	coiled-coil-helix-coiled-coil-helix domain containing 10	103172
50799_at	0.00161	5.51e-05	-5.87	2.09657	-1.48	Slc25a13	solute carrier family 25 (mitochondrial carrier, adenine nucleotide translocator), member 13	50799
14085_at	0.00161	5.52e-05	-5.87	2.09506	-0.909	Fah	fumarylacetoacetate hydrolase	14085
93702_at	0.00162	5.54e-05	5.86	2.089	1.63	Pcdhgb5	protocadherin gamma subfamily B, 5	93702
11821_at	0.00155	5.21e-05	-5.9	2.08316	-1.22	Aprt	adenine phosphoribosyl transferase	11821
217310_at	0.00144	4.68e-05	5.97	2.08292	1.17	Hid1	HID1 domain containing	217310
11486_at	0.00145	4.73e-05	5.96	2.07773	1.41	Ada	adenosine deaminase	11486
17022_at	0.0016	5.43e-05	-5.88	2.07451	-2.5	Lum	lumican	17022
118453_at	0.00166	5.71e-05	5.85	2.0678	1.1	Mmp28	matrix metallopeptidase 28 (epilysin)	118453
66841_at	0.00143	4.63e-05	-5.97	2.06279	-0.468	Etfdh	electron transferring flavoprotein, dehydrogenase	66841
16000_at	0.00149	4.93e-05	-5.94	2.05691	-1.25	Igf1	insulin-like growth factor 1	16000
75769_at	0.00155	5.22e-05	5.9	2.05497	1.54	Plppr5	phospholipid phosphatase related 5	75769
50932_at	0.00143	4.61e-05	5.98	2.05328	0.509	Mink1	misshapen-like kinase 1 (zebrafish)	50932
15223_at	0.00168	5.84e-05	-5.83	2.05223	-0.938	Foxj1	forkhead box J1	15223
67020_at	0.00144	4.68e-05	5.97	2.03476	0.839	Tmem88	transmembrane protein 88	67020
68135_at	0.00144	4.67e-05	-5.97	2.03271	-0.602	Eif3h	eukaryotic translation initiation factor 3, subunit H	68135
329628_at	0.00149	4.94e-05	5.93	2.0322	1.41	Fat4	FAT atypical cadherin 4	329628
12802_at	0.00144	4.7e-05	5.96	2.02698	0.816	Cnr2	cannabinoid receptor 2 (macrophage)	12802
12306_at	0.00145	4.75e-05	-5.96	2.01601	-0.704	Anxa2	annexin A2	12306
27965_at	0.00151	5e-05	-5.93	2.01404	-0.62	Spg21	SPG21, maspardin	27965
15526_at	0.00146	4.79e-05	-5.95	2.00747	-0.522	Hspa9	heat shock protein 9	15526
69068_at	0.00146	4.8e-05	5.95	2.0061	0.799	Tcim	transcriptional and immune response regulator	69068
232854_at	0.00168	5.84e-05	5.83	2.00551	0.883	Zfp418	zinc finger protein 418	232854
228602_at	0.00153	5.09e-05	5.92	2.00461	0.634	4930402H24Rik	RIKEN cDNA 4930402H24 gene	228602
22349_at	0.0017	5.93e-05	-5.82	2.00319	-1.16	Vil1	villin 1	22349
28088_at	0.00149	4.94e-05	-5.93	2.00111	-0.554	Rtcb	RNA 2',3'-cyclic phosphate and 5'-OH ligase	28088
223989_at	0.00149	4.9e-05	5.94	1.99853	0.565	Marf1	meiosis arrest female 1	223989
105841_at	0.00149	4.93e-05	5.94	1.99846	0.952	Dennd3	DENN/MADD domain containing 3	105841
20530_at	0.00149	4.94e-05	5.93	1.9788	1.24	Slc31a2	solute carrier family 31, member 2	20530
353342_at	0.00161	5.48e-05	5.87	1.9781	0.979	Peg13	paternally expressed 13	353342
100504715_at	0.00176	6.27e-05	5.79	1.97406	0.849	Tmppe	transmembrane protein with metallophosphoesterase domain	100504715
232232_at	0.00178	6.34e-05	-5.78	1.96894	-1.01	Hdac11	histone deacetylase 11	232232
73914_at	0.0016	5.46e-05	5.87	1.96581	0.737	Irak3	interleukin-1 receptor-associated kinase 3	73914
69675_at	0.00151	4.99e-05	5.93	1.96553	0.917	Pxdn	peroxidasin	69675
101359_at	0.00176	6.26e-05	5.79	1.9592	0.677	Prrt4	proline-rich transmembrane protein 4	101359
15379_at	0.00179	6.39e-05	-5.78	1.95019	-1.51	Onecut1	one cut domain, family member 1	15379
18768_at	0.00177	6.3e-05	-5.79	1.94853	-0.884	Pkib	protein kinase inhibitor beta, cAMP dependent, testis specific	18768
56332_at	0.00155	5.21e-05	5.9	1.94514	0.773	Amotl2	angiomotin-like 2	56332
252973_at	0.00176	6.2e-05	-5.8	1.93698	-0.915	Grhl2	grainyhead like transcription factor 2	252973
269604_at	0.00176	6.24e-05	5.79	1.93176	0.962	Gpr157	G protein-coupled receptor 157	269604
12587_at	0.00172	6.03e-05	-5.81	1.9311	-0.906	Mia	melanoma inhibitory activity	12587
58240_at	0.00166	5.72e-05	5.84	1.93097	0.794	Hs1bp3	HCLS1 binding protein 3	58240
100217437_at	0.00155	5.18e-05	-5.91	1.92857	-0.937	Snord99	small nucleolar RNA, C/D box 99	100217437
27428_at	0.00182	6.62e-05	-5.76	1.92676	-0.974	Shroom3	shroom family member 3	27428
100043636_at	0.00168	5.83e-05	-5.83	1.9206	-0.627	AI662270	expressed sequence AI662270	100043636
100217438_at	0.00156	5.25e-05	-5.9	1.91973	-0.625	Scarna2	small Cajal body-specific RNA 2	100217438
380713_at	0.00156	5.24e-05	5.9	1.9192	1.05	Scarf1	scavenger receptor class F, member 1	380713
56857_at	0.00172	6.03e-05	-5.81	1.91637	-1.85	Slc37a2	solute carrier family 37 (glycerol-3-phosphate transporter), member 2	56857
74117_at	0.00156	5.24e-05	-5.9	1.91613	-0.741	Actr3	ARP3 actin-related protein 3	74117
58996_at	0.00156	5.28e-05	5.89	1.90787	0.889	Arhgap23	Rho GTPase activating protein 23	58996
70762_at	0.00186	6.78e-05	5.74	1.90386	0.993	Dclk2	doublecortin-like kinase 2	70762
100217444_at	0.00162	5.55e-05	-5.86	1.8924	-1.53	Snord65	small nucleolar RNA, C/D box 65	100217444
240067_at	0.00187	6.86e-05	5.74	1.8915	0.696	Zfp952	zinc finger protein 952	240067
100504653_at	0.00186	6.82e-05	5.74	1.88801	0.984	4930555A03Rik	RIKEN cDNA 4930555A03 gene	100504653
20211_at	0.0018	6.48e-05	5.77	1.8877	0.804	Saa4	serum amyloid A 4	20211
100113364_at	0.00162	5.55e-05	-5.86	1.88576	-1.75	Snora15	small nucleolar RNA, H/ACA box 15	100113364
100217450_at	0.0016	5.44e-05	-5.88	1.88208	-0.943	Snora47	small nucleolar RNA, H/ACA box 47	100217450
380977_at	0.00188	6.92e-05	5.73	1.88013	1.08	A330009N23Rik	RIKEN cDNA A330009N23 gene	380977
70546_at	0.00179	6.42e-05	-5.77	1.87426	-1.03	Zdhhc2	zinc finger, DHHC domain containing 2	70546
19777_at	0.00167	5.76e-05	-5.84	1.87318	-0.554	Uri1	URI1, prefoldin-like chaperone	19777
66895_at	0.00176	6.26e-05	5.79	1.87078	0.731	Pxdc1	PX domain containing 1	66895
208431_at	0.00185	6.74e-05	5.75	1.86212	1.06	Shroom4	shroom family member 4	208431
57743_at	0.00191	7.07e-05	5.72	1.86153	0.787	Sec61a2	Sec61, alpha subunit 2 (S. cerevisiae)	57743
54411_at	0.00162	5.57e-05	5.86	1.85572	0.514	Atp6ap1	ATPase, H+ transporting, lysosomal accessory protein 1	54411
380921_at	0.00179	6.43e-05	5.77	1.85132	0.728	Dgkh	diacylglycerol kinase, eta	380921
381217_at	0.00167	5.77e-05	5.84	1.85102	1.23	Fam189a2	family with sequence similarity 189, member A2	381217
209195_at	0.0019	7.01e-05	-5.72	1.84925	-1.26	Clic6	chloride intracellular channel 6	209195
77929_at	0.00182	6.58e-05	5.76	1.84711	0.637	Yipf6	Yip1 domain family, member 6	77929
239559_at	0.00193	7.19e-05	5.71	1.84457	0.865	A4galt	alpha 1,4-galactosyltransferase	239559
213498_at	0.00171	5.98e-05	5.82	1.84237	0.653	Arhgef11	Rho guanine nucleotide exchange factor (GEF) 11	213498
546164_at	0.00164	5.65e-05	-5.85	1.84095	-0.735	Gm5921	ribosomal protein S2 pseudogene	546164
71520_at	0.00166	5.7e-05	5.85	1.83658	0.878	Grap	GRB2-related adaptor protein	71520
12017_at	0.00176	6.22e-05	-5.79	1.83482	-0.745	Bag1	BCL2-associated athanogene 1	12017
74442_at	0.00189	6.94e-05	-5.73	1.83412	-1.74	Sgms2	sphingomyelin synthase 2	74442
545428_at	0.00189	6.95e-05	-5.73	1.82771	-0.915	Ccdc141	coiled-coil domain containing 141	545428
104370_at	0.00179	6.41e-05	-5.78	1.82237	-1.21	Snora68	small nucleolar RNA, H/ACA box 68	104370
108156_at	0.00191	7.08e-05	-5.72	1.81878	-0.66	Mthfd1	methylenetetrahydrofolate dehydrogenase (NADP+ dependent), methenyltetrahydrofolate cyclohydrolase, formyltetrahydrofolate synthase	108156
252972_at	0.00178	6.36e-05	5.78	1.8166	0.838	Tpcn1	two pore channel 1	252972
17476_at	0.00167	5.79e-05	-5.84	1.81406	-1.47	Mpeg1	macrophage expressed gene 1	17476
320165_at	0.00168	5.84e-05	5.83	1.80921	0.661	Tacc1	transforming, acidic coiled-coil containing protein 1	320165
68024_at	0.00169	5.88e-05	-5.83	1.80776	-0.648	Hist1h2bc	histone cluster 1, H2bc	68024
71653_at	0.00189	6.97e-05	-5.73	1.80492	-1.61	Shtn1	shootin 1	71653
100040551_at	0.00169	5.88e-05	-5.83	1.80445	-0.541	Gm10036	ribosomal protein L11 pseudogene	100040551
13139_at	0.0017	5.95e-05	5.82	1.80386	0.708	Dgka	diacylglycerol kinase, alpha	13139
21937_at	0.00169	5.89e-05	5.83	1.79845	0.621	Tnfrsf1a	tumor necrosis factor receptor superfamily, member 1a	21937
216019_at	0.00199	7.52e-05	-5.68	1.79817	-1.1	Hkdc1	hexokinase domain containing 1	216019
76524_at	0.0017	5.93e-05	5.82	1.79577	0.516	Cln6	ceroid-lipofuscinosis, neuronal 6	76524
73991_at	0.00191	7.07e-05	5.72	1.77629	1.02	Atl1	atlastin GTPase 1	73991
217946_at	0.00203	7.75e-05	-5.66	1.77225	-0.922	Cdca7l	cell division cycle associated 7 like	217946
13482_at	0.00173	6.07e-05	5.81	1.77075	1.02	Dpp4	dipeptidylpeptidase 4	13482
78808_at	0.00176	6.22e-05	5.79	1.76633	0.609	Stxbp5	syntaxin binding protein 5 (tomosyn)	78808
433956_at	0.00193	7.21e-05	5.71	1.76012	1.16	Dnaaf5	dynein, axonemal assembly factor 5	433956
74144_at	0.00174	6.12e-05	5.8	1.75846	1.1	Robo4	roundabout guidance receptor 4	74144
399558_at	0.00187	6.87e-05	-5.73	1.75534	-1.19	Flrt2	fibronectin leucine rich transmembrane protein 2	399558
19731_at	0.00175	6.18e-05	5.8	1.74707	0.762	Rgl1	ral guanine nucleotide dissociation stimulator,-like 1	19731
230163_at	0.00182	6.6e-05	-5.76	1.74682	-1.54	Aldob	aldolase B, fructose-bisphosphate	230163
71799_at	0.00193	7.22e-05	5.7	1.74659	0.59	Ptcd1	pentatricopeptide repeat domain 1	71799
319675_at	0.00207	7.98e-05	5.64	1.74387	0.741	Cep295	centrosomal protein 295	319675
55989_at	0.0018	6.48e-05	-5.77	1.74361	-0.719	Nop58	NOP58 ribonucleoprotein	55989
108013_at	0.00205	7.88e-05	5.65	1.73622	0.921	Celf4	CUGBP, Elav-like family member 4	108013
66815_at	0.00205	7.87e-05	-5.65	1.73067	-1.28	Mcub	mitochondrial calcium uniporter dominant negative beta subunit	66815
226041_at	0.00178	6.36e-05	5.78	1.72835	1.18	Pgm5	phosphoglucomutase 5	226041
15212_at	0.00179	6.37e-05	-5.78	1.72725	-1.16	Hexb	hexosaminidase B	15212
54419_at	0.00203	7.76e-05	-5.66	1.72508	-0.995	Cldn6	claudin 6	54419
75089_at	0.00205	7.83e-05	-5.66	1.72289	-0.695	Uhrf1bp1l	UHRF1 (ICBP90) binding protein 1-like	75089
235044_at	0.00209	8.1e-05	5.64	1.72244	0.783	Plppr2	phospholipid phosphatase related 2	235044
11735_at	0.00209	8.11e-05	-5.64	1.72137	-1.17	Ank3	ankyrin 3, epithelial	11735
22169_at	0.00182	6.6e-05	5.76	1.72059	0.691	Cmpk2	cytidine monophosphate (UMP-CMP) kinase 2, mitochondrial	22169
78257_at	0.00193	7.19e-05	-5.71	1.71882	-0.66	Lrrc9	leucine rich repeat containing 9	78257
56030_at	0.00179	6.44e-05	5.77	1.70934	0.674	Tmem131	transmembrane protein 131	56030
74343_at	0.00183	6.67e-05	5.75	1.70928	0.539	Crtc2	CREB regulated transcription coactivator 2	74343
12258_at	0.00182	6.62e-05	-5.76	1.70633	-1.33	Serping1	serine (or cysteine) peptidase inhibitor, clade G, member 1	12258
74034_at	0.00207	8e-05	5.64	1.70162	0.998	4632404H12Rik	RIKEN cDNA 4632404H12 gene	74034
13824_at	0.00211	8.26e-05	-5.62	1.69934	-1.22	Epb41l4a	erythrocyte membrane protein band 4.1 like 4a	13824
80885_at	0.00207	7.99e-05	-5.64	1.69691	-1.63	Hcar2	hydroxycarboxylic acid receptor 2	80885
216363_at	0.00199	7.51e-05	-5.68	1.69303	-0.729	Rab3ip	RAB3A interacting protein	216363
75750_at	0.00205	7.87e-05	5.65	1.69265	0.951	Slc10a6	solute carrier family 10 (sodium/bile acid cotransporter family), member 6	75750
12549_at	0.00182	6.59e-05	5.76	1.68162	0.787	Arhgap31	Rho GTPase activating protein 31	12549
68421_at	0.00182	6.59e-05	5.76	1.68035	0.525	Lmbrd1	LMBR1 domain containing 1	68421
434426_at	0.00182	6.62e-05	-5.76	1.67947	-0.573	Gm5619	ribosomal protein L7A pseudogene	434426
14270_at	0.00184	6.68e-05	5.75	1.67497	0.525	Srgap2	SLIT-ROBO Rho GTPase activating protein 2	14270
12154_at	0.00205	7.9e-05	5.65	1.67414	0.967	Bmp10	bone morphogenetic protein 10	12154
70291_at	0.00217	8.61e-05	-5.6	1.66062	-0.729	Mkrn2os	makorin, ring finger protein 2, opposite strand	70291
15206_at	0.00214	8.4e-05	5.61	1.65982	0.636	Hes2	hes family bHLH transcription factor 2	15206
242122_at	0.00217	8.6e-05	-5.6	1.65926	-0.935	Vtcn1	V-set domain containing T cell activation inhibitor 1	242122
208624_at	0.00199	7.53e-05	5.68	1.65905	0.669	Alg3	asparagine-linked glycosylation 3 (alpha-1,3-mannosyltransferase)	208624
19212_at	0.00209	8.14e-05	-5.63	1.65725	-0.836	Pter	phosphotriesterase related	19212
13858_at	0.00185	6.74e-05	5.75	1.65715	0.472	Eps15	epidermal growth factor receptor pathway substrate 15	13858
19729_at	0.00186	6.77e-05	5.74	1.65411	0.801	Slc50a1	solute carrier family 50 (sugar transporter), member 1	19729
80914_at	0.00209	8.09e-05	-5.64	1.65301	-0.63	Uck2	uridine-cytidine kinase 2	80914
20588_at	0.00198	7.45e-05	-5.69	1.64703	-0.635	Smarcc1	SWI/SNF related, matrix associated, actin dependent regulator of chromatin, subfamily c, member 1	20588
319822_at	0.00219	8.77e-05	5.59	1.6449	1.04	Smyd4	SET and MYND domain containing 4	319822
100039731_at	0.00188	6.9e-05	-5.73	1.63809	-0.532	Gm10051	predicted pseudogene 10051	100039731
13421_at	0.0019	7.03e-05	5.72	1.63054	0.904	Dnase1l3	deoxyribonuclease 1-like 3	13421
20341_at	0.00214	8.41e-05	-5.61	1.62986	-0.835	Selenbp1	selenium binding protein 1	20341
20296_at	0.00217	8.63e-05	-5.6	1.62594	-1.66	Ccl2	chemokine (C-C motif) ligand 2	20296
50528_at	0.00223	8.98e-05	-5.57	1.62492	-0.907	Tmprss2	transmembrane protease, serine 2	50528
66371_at	0.00219	8.77e-05	-5.59	1.62454	-1.31	Chmp4c	charged multivesicular body protein 4C	66371
13800_at	0.00221	8.84e-05	-5.58	1.62447	-1.6	Enah	ENAH actin regulator	13800
26563_at	0.0022	8.82e-05	-5.59	1.61744	-1.83	Ror1	receptor tyrosine kinase-like orphan receptor 1	26563
319430_at	0.00191	7.04e-05	5.72	1.61367	1.32	C5ar2	complement component 5a receptor 2	319430
83429_at	0.00195	7.32e-05	5.7	1.61212	0.805	Ctns	cystinosis, nephropathic	83429
224650_at	0.00209	8.14e-05	5.63	1.61153	0.734	Anks1	ankyrin repeat and SAM domain containing 1	224650
73068_at	0.00191	7.08e-05	5.72	1.60936	0.775	Fut11	fucosyltransferase 11	73068
53601_at	0.00191	7.11e-05	5.71	1.60536	1.13	Pcdh12	protocadherin 12	53601
100504173_at	0.00195	7.31e-05	-5.7	1.5991	-0.555	Gm15466	predicted gene 15466	100504173
193043_at	0.00229	9.29e-05	5.55	1.59554	0.714	Zfp3	zinc finger protein 3	193043
16598_at	0.00192	7.16e-05	5.71	1.59518	0.579	Klf2	Kruppel-like factor 2 (lung)	16598
70967_at	0.00229	9.32e-05	5.55	1.59012	0.745	Eva1c	eva-1 homolog C (C. elegans)	70967
64297_at	0.0023	9.35e-05	-5.55	1.58432	-0.944	Gprc5b	G protein-coupled receptor, family C, group 5, member B	64297
231830_at	0.0021	8.2e-05	5.63	1.58367	0.928	Micall2	MICAL-like 2	231830
21954_at	0.0023	9.37e-05	5.55	1.58361	0.895	Tnni3	troponin I, cardiac 3	21954
226525_at	0.00195	7.33e-05	5.7	1.5836	1.01	Rasal2	RAS protein activator like 2	226525
71972_at	0.00203	7.73e-05	5.66	1.58104	0.666	Dnmbp	dynamin binding protein	71972
20410_at	0.00196	7.36e-05	5.69	1.5774	0.767	Sorbs3	sorbin and SH3 domain containing 3	20410
69601_at	0.00209	8.08e-05	5.64	1.57735	0.629	Dab2ip	disabled 2 interacting protein	69601
209039_at	0.00195	7.31e-05	5.7	1.57652	0.894	Tns2	tensin 2	209039
449631_at	0.00197	7.42e-05	-5.69	1.57485	-0.614	Snord15b	small nucleolar RNA, C/D box 14B	449631
12835_at	0.00217	8.62e-05	-5.6	1.5718	-1.5	Col6a3	collagen, type VI, alpha 3	12835
71960_at	0.00232	9.51e-05	-5.54	1.5672	-0.934	Myh14	myosin, heavy polypeptide 14	71960
76498_at	0.00213	8.37e-05	5.62	1.56671	0.978	Paqr4	progestin and adipoQ receptor family member IV	76498
12560_at	0.00233	9.54e-05	-5.54	1.56241	-1.01	Cdh3	cadherin 3	12560
12462_at	0.00198	7.44e-05	-5.69	1.56228	-0.602	Cct3	chaperonin containing Tcp1, subunit 3 (gamma)	12462
18791_at	0.00227	9.19e-05	-5.56	1.55278	-0.823	Plat	plasminogen activator, tissue	18791
19871_at	0.00202	7.65e-05	-5.67	1.54013	-0.834	Rnu73b	U73B small nuclear RNA	19871
171170_at	0.00233	9.59e-05	5.54	1.53986	1.08	Mbnl3	muscleblind like splicing factor 3	171170
12828_at	0.00234	9.68e-05	5.53	1.53947	0.788	Col4a3	collagen, type IV, alpha 3	12828
67951_at	0.00219	8.77e-05	-5.59	1.53931	-1.12	Tubb6	tubulin, beta 6 class V	67951
217779_at	0.00219	8.71e-05	-5.59	1.53826	-0.883	Lysmd1	LysM, putative peptidoglycan-binding, domain containing 1	217779
277154_at	0.00211	8.23e-05	5.63	1.53728	1.17	Nynrin	NYN domain and retroviral integrase containing	277154
93760_at	0.00202	7.62e-05	5.67	1.53699	0.52	Arid1a	AT rich interactive domain 1A (SWI-like)	93760
18676_at	0.00205	7.82e-05	5.66	1.53273	0.7	Phf2	PHD finger protein 2	18676
109332_at	0.00236	9.78e-05	-5.52	1.53244	-1.28	Cdcp1	CUB domain containing protein 1	109332
20525_at	0.00212	8.31e-05	-5.62	1.53026	-1.36	Slc2a1	solute carrier family 2 (facilitated glucose transporter), member 1	20525
21652_at	0.00217	8.54e-05	5.6	1.52712	0.842	Phf1	PHD finger protein 1	21652
21817_at	0.00203	7.68e-05	-5.67	1.5263	-0.477	Tgm2	transglutaminase 2, C polypeptide	21817
217882_at	0.00237	9.83e-05	-5.52	1.52553	-1.23	Cep170b	centrosomal protein 170B	217882
17158_at	0.00203	7.69e-05	5.67	1.5254	0.722	Man2a1	mannosidase 2, alpha 1	17158
319710_at	0.00221	8.91e-05	-5.58	1.525	-0.984	Frmd6	FERM domain containing 6	319710
74919_at	0.00203	7.72e-05	5.66	1.52335	0.574	Slc35f6	solute carrier family 35, member F6	74919
76263_at	0.00205	7.85e-05	5.65	1.52247	1.16	Gstk1	glutathione S-transferase kappa 1	76263
21753_at	0.00231	9.44e-05	-5.54	1.52187	-1.13	Tes	testis derived transcript	21753
105450_at	0.00203	7.75e-05	5.66	1.52038	0.901	Mmrn2	multimerin 2	105450
52588_at	0.00203	7.73e-05	5.66	1.51689	0.496	Tspan14	tetraspanin 14	52588
104027_at	0.00238	9.93e-05	-5.52	1.51653	-0.891	Synpo	synaptopodin	104027
57320_at	0.00214	8.39e-05	-5.62	1.51372	-0.624	Park7	Parkinson disease (autosomal recessive, early onset) 7	57320
68281_at	0.00237	9.9e-05	5.52	1.51009	0.754	4930430F08Rik	RIKEN cDNA 4930430F08 gene	68281
20280_at	0.00214	8.41e-05	-5.61	1.49782	-1.27	Scp2	sterol carrier protein 2, liver	20280
18128_at	0.00205	7.9e-05	5.65	1.4955	0.745	Notch1	notch 1	18128
320415_at	0.00238	9.91e-05	5.52	1.49448	1.15	Gchfr	GTP cyclohydrolase I feedback regulator	320415
20302_at	0.00218	8.66e-05	-5.6	1.49376	-2.73	Ccl3	chemokine (C-C motif) ligand 3	20302
52377_at	0.00206	7.92e-05	5.65	1.49242	0.573	Rcn3	reticulocalbin 3, EF-hand calcium binding domain	52377
18441_at	0.00217	8.57e-05	5.6	1.49151	1.46	P2ry1	purinergic receptor P2Y, G-protein coupled 1	18441
77777_at	0.00239	0.0001	5.51	1.4909	0.909	Ulbp1	UL16 binding protein 1	77777
17220_at	0.00233	9.63e-05	-5.53	1.49061	-0.713	Mcm7	minichromosome maintenance complex component 7	17220
234967_at	0.00219	8.74e-05	5.59	1.48972	0.769	Slc36a4	solute carrier family 36 (proton/amino acid symporter), member 4	234967
77264_at	0.00239	0.0001	5.51	1.485	0.705	Zfp142	zinc finger protein 142	77264
319530_at	0.00243	0.000103	-5.49	1.48372	-0.761	Zfp750	zinc finger protein 750	319530
110784_at	0.00242	0.000102	5.5	1.48246	1.16	Nr3c2	nuclear receptor subfamily 3, group C, member 2	110784
78830_at	0.00211	8.22e-05	5.63	1.48236	0.683	Slc25a12	solute carrier family 25 (mitochondrial carrier, Aralar), member 12	78830
74257_at	0.00217	8.64e-05	5.6	1.47835	0.601	Tspan17	tetraspanin 17	74257
15932_at	0.00218	8.65e-05	5.6	1.47751	0.79	Idua	iduronidase, alpha-L-	15932
226744_at	0.0024	0.000101	5.51	1.47432	0.994	Cnst	consortin, connexin sorting protein	226744
50523_at	0.00213	8.35e-05	5.62	1.47235	0.654	Lats2	large tumor suppressor 2	50523
232748_at	0.00238	9.92e-05	5.52	1.47022	1.24	Tcaf2	TRPM8 channel-associated factor 2	232748
71780_at	0.00238	9.95e-05	-5.51	1.46449	-1.14	Isyna1	myo-inositol 1-phosphate synthase A1	71780
66481_at	0.00209	8.15e-05	-5.63	1.46445	-0.527	Rps21	ribosomal protein S21	66481
14455_at	0.00249	0.000106	-5.48	1.46227	-0.66	Gas5	growth arrest specific 5	14455
93742_at	0.00249	0.000106	-5.48	1.46064	-0.872	Pard3	par-3 family cell polarity regulator	93742
100216537_at	0.00214	8.41e-05	-5.61	1.4426	-1.06	Snord104	small nucleolar RNA, C/D box 104	100216537
93706_at	0.00231	9.42e-05	5.55	1.44132	1.03	Pcdhgc3	protocadherin gamma subfamily C, 3	93706
67895_at	0.00243	0.000103	-5.49	1.43252	-0.834	Ppa1	pyrophosphatase (inorganic) 1	67895
66725_at	0.00221	8.9e-05	5.58	1.43057	0.851	Lrrk2	leucine-rich repeat kinase 2	66725
11535_at	0.00241	0.000101	5.5	1.4239	1.36	Adm	adrenomedullin	11535
72117_at	0.00217	8.57e-05	-5.6	1.42201	-0.63	Naa50	N(alpha)-acetyltransferase 50, NatE catalytic subunit	72117
11768_at	0.0025	0.000107	-5.47	1.41917	-1.35	Ap1m2	adaptor protein complex AP-1, mu 2 subunit	11768
66988_at	0.00243	0.000103	-5.5	1.41727	-0.779	Lap3	leucine aminopeptidase 3	66988
232816_at	0.00256	0.000111	5.45	1.41519	0.919	Zfp628	zinc finger protein 628	232816
240916_at	0.00255	0.00011	-5.45	1.40915	-1.06	Vsig8	V-set and immunoglobulin domain containing 8	240916
102857_at	0.00224	9.04e-05	-5.57	1.4074	-0.794	Slc6a8	solute carrier family 6 (neurotransmitter transporter, creatine), member 8	102857
64074_at	0.00258	0.000112	-5.45	1.40426	-1.09	Smoc2	SPARC related modular calcium binding 2	64074
16949_at	0.00259	0.000112	-5.44	1.3883	-1.3	Loxl1	lysyl oxidase-like 1	16949
12925_at	0.00231	9.45e-05	-5.54	1.38232	-1.23	Crip1	cysteine-rich protein 1 (intestinal)	12925
93709_at	0.0025	0.000107	5.47	1.3804	1.03	Pcdhga1	protocadherin gamma subfamily A, 1	93709
11946_at	0.00221	8.88e-05	-5.58	1.37859	-0.429	Atp5a1	ATP synthase, H+ transporting, mitochondrial F1 complex, alpha subunit 1	11946
20704_at	0.00261	0.000114	5.43	1.37783	0.943	Serpina1e	serine (or cysteine) peptidase inhibitor, clade A, member 1E	20704
242687_at	0.00221	8.9e-05	5.58	1.37679	0.449	Wasf2	WAS protein family, member 2	242687
18767_at	0.00259	0.000113	-5.44	1.37626	-0.788	Pkia	protein kinase inhibitor, alpha	18767
230103_at	0.00227	9.18e-05	5.56	1.37466	0.972	Npr2	natriuretic peptide receptor 2	230103
56458_at	0.00225	9.08e-05	5.57	1.37334	0.782	Foxo1	forkhead box O1	56458
75607_at	0.00259	0.000112	-5.44	1.36563	-0.801	Wnk2	WNK lysine deficient protein kinase 2	75607
100529077_at	0.00237	9.89e-05	-5.52	1.36469	-1.5	Snord42b	small nucleolar RNA, C/D box 42B	100529077
11980_at	0.00226	9.14e-05	5.56	1.36367	0.634	Atp8a1	ATPase, aminophospholipid transporter (APLT), class I, type 8A, member 1	11980
72507_at	0.00259	0.000113	-5.44	1.36174	-0.629	Dzip1l	DAZ interacting protein 1-like	72507
18442_at	0.00266	0.000117	-5.42	1.35877	-0.915	P2ry2	purinergic receptor P2Y, G-protein coupled 2	18442
211401_at	0.00224	9.04e-05	5.57	1.35678	0.666	Mtss1	metastasis suppressor 1	211401
216881_at	0.00267	0.000119	5.41	1.34495	1.09	Wscd1	WSC domain containing 1	216881
13850_at	0.00267	0.000118	-5.41	1.3443	-1.04	Ephx2	epoxide hydrolase 2, cytoplasmic	13850
218865_at	0.00267	0.000118	-5.41	1.34345	-1.22	Chdh	choline dehydrogenase	218865
12466_at	0.00227	9.19e-05	-5.56	1.3411	-0.519	Cct6a	chaperonin containing Tcp1, subunit 6a (zeta)	12466
72674_at	0.00227	9.22e-05	5.56	1.33851	0.696	Adipor1	adiponectin receptor 1	72674
140721_at	0.00233	9.54e-05	5.54	1.33685	0.844	Caskin2	CASK-interacting protein 2	140721
14042_at	0.00232	9.5e-05	-5.54	1.33645	-0.556	Ext1	exostoses (multiple) 1	14042
93960_at	0.00251	0.000108	5.47	1.33208	1.29	Nkd1	naked cuticle 1	93960
21991_at	0.00238	9.95e-05	-5.51	1.32321	-0.821	Tpi1	triosephosphate isomerase 1	21991
321006_at	0.00254	0.000109	5.46	1.32132	0.835	Dcaf1	DDB1 and CUL4 associated factor 1	321006
73835_at	0.00265	0.000117	5.42	1.31906	0.823	Ifitm5	interferon induced transmembrane protein 5	73835
223672_at	0.00267	0.000119	5.41	1.31452	0.657	Apol9a	apolipoprotein L 9a	223672
20526_at	0.00267	0.000119	-5.41	1.30895	-1.47	Slc2a2	solute carrier family 2 (facilitated glucose transporter), member 2	20526
17873_at	0.00243	0.000103	-5.49	1.30876	-2.06	Gadd45b	growth arrest and DNA-damage-inducible 45 beta	17873
77254_at	0.00233	9.61e-05	5.53	1.30401	0.55	Yif1b	Yip1 interacting factor homolog B (S. cerevisiae)	77254
100306944_at	0.00233	9.56e-05	-5.54	1.30354	-1.46	Snora73a	small nucleolar RNA, H/ACA box 73a	100306944
240752_at	0.0024	0.000101	5.5	1.29974	1.03	Pik3c2b	phosphatidylinositol-4-phosphate 3-kinase catalytic subunit type 2 beta	240752
13132_at	0.00233	9.6e-05	5.54	1.29972	0.806	Dab2	disabled 2, mitogen-responsive phosphoprotein	13132
14055_at	0.00233	9.6e-05	5.54	1.29966	0.714	Ezh1	enhancer of zeste 1 polycomb repressive complex 2 subunit	14055
12843_at	0.00261	0.000114	-5.43	1.29746	-2.47	Col1a2	collagen, type I, alpha 2	12843
11764_at	0.00233	9.62e-05	5.53	1.29712	0.825	Ap1b1	adaptor protein complex AP-1, beta 1 subunit	11764
14026_at	0.0025	0.000107	-5.47	1.29299	-1.51	Evl	Ena-vasodilator stimulated phosphoprotein	14026
233726_at	0.00236	9.81e-05	-5.52	1.29182	-0.557	Ipo7	importin 7	233726
215113_at	0.00233	9.64e-05	5.53	1.29033	0.588	Slc43a2	solute carrier family 43, member 2	215113
56149_at	0.00234	9.7e-05	5.53	1.28769	1.16	Grasp	GRP1 (general receptor for phosphoinositides 1)-associated scaffold protein	56149
20539_at	0.00235	9.74e-05	5.53	1.28167	0.709	Slc7a5	solute carrier family 7 (cationic amino acid transporter, y+ system), member 5	20539
216725_at	0.00275	0.000123	-5.39	1.28069	-1.36	Adamts2	a disintegrin-like and metallopeptidase (reprolysin type) with thrombospondin type 1 motif, 2	216725
12411_at	0.00276	0.000124	-5.38	1.27929	-1.22	Cbs	cystathionine beta-synthase	12411
380705_at	0.00267	0.000118	-5.41	1.27737	-0.817	Tmem102	transmembrane protein 102	380705
14284_at	0.0024	0.000101	-5.51	1.27648	-0.512	Fosl2	fos-like antigen 2	14284
70031_at	0.00237	9.87e-05	5.52	1.27467	1.25	Cmtm8	CKLF-like MARVEL transmembrane domain containing 8	70031
66588_at	0.00249	0.000106	-5.48	1.25982	-0.646	Cmpk1	cytidine monophosphate (UMP-CMP) kinase 1	66588
329470_at	0.00278	0.000126	5.38	1.25969	1.2	Accs	1-aminocyclopropane-1-carboxylate synthase (non-functional)	329470
26432_at	0.00275	0.000124	-5.39	1.25791	-0.674	Plod2	procollagen lysine, 2-oxoglutarate 5-dioxygenase 2	26432
12444_at	0.00238	9.98e-05	5.51	1.25573	0.647	Ccnd2	cyclin D2	12444
142682_at	0.00243	0.000103	5.49	1.24757	0.79	Zcchc14	zinc finger, CCHC domain containing 14	142682
67393_at	0.00267	0.000118	-5.41	1.24691	-0.849	Cxxc5	CXXC finger 5	67393
11982_at	0.00284	0.000131	-5.35	1.2469	-0.785	Atp10a	ATPase, class V, type 10A	11982
54711_at	0.0028	0.000128	5.37	1.2387	0.95	Plagl2	pleiomorphic adenoma gene-like 2	54711
57895_at	0.0028	0.000129	5.36	1.23583	1.05	Ccdc126	coiled-coil domain containing 126	57895
18754_at	0.00243	0.000103	5.49	1.23035	0.857	Prkce	protein kinase C, epsilon	18754
672214_at	0.00242	0.000102	-5.5	1.23016	-0.561	Gm10136	ribosomal protein L26 pseudogene	672214
68859_at	0.00289	0.000134	5.34	1.22526	0.884	Smim1	small integral membrane protein 1	68859
215819_at	0.00289	0.000135	-5.34	1.22334	-0.955	Nhsl1	NHS-like 1	215819
110173_at	0.00244	0.000104	5.49	1.21905	0.496	Manba	mannosidase, beta A, lysosomal	110173
78455_at	0.00251	0.000108	5.47	1.21698	0.7	Helz	helicase with zinc finger domain	78455
73287_at	0.00289	0.000134	-5.34	1.21257	-1.02	Cabcoco1	ciliary associated calcium binding coiled-coil 1	73287
666907_at	0.00277	0.000125	-5.38	1.21232	-1.54	Ms4a4a	membrane-spanning 4-domains, subfamily A, member 4A	666907
16330_at	0.0026	0.000113	5.44	1.20639	0.787	Inpp5b	inositol polyphosphate-5-phosphatase B	16330
56264_at	0.0029	0.000135	-5.33	1.20502	-1.15	Cpxm1	carboxypeptidase X 1 (M14 family)	56264
17159_at	0.00247	0.000105	5.48	1.20499	0.46	Man2b1	mannosidase 2, alpha B1	17159
66905_at	0.00263	0.000116	-5.43	1.20394	-0.522	Plin3	perilipin 3	66905
723950_at	0.00287	0.000133	5.34	1.20011	0.729	Mir124a-2	microRNA 124a-2	723950
15257_at	0.00249	0.000106	5.48	1.19612	0.529	Hipk1	homeodomain interacting protein kinase 1	15257
56792_at	0.00287	0.000133	-5.34	1.19593	-2.12	Stap1	signal transducing adaptor family member 1	56792
114774_at	0.00284	0.000131	-5.36	1.19344	-0.924	Pawr	PRKC, apoptosis, WT1, regulator	114774
18576_at	0.00285	0.000132	-5.35	1.18883	-0.74	Pde3b	phosphodiesterase 3B, cGMP-inhibited	18576
75316_at	0.00294	0.000138	-5.32	1.18617	-0.765	Taf1d	TATA-box binding protein associated factor, RNA polymerase I, D	75316
226409_at	0.00295	0.000139	-5.32	1.18519	-1.08	Zranb3	zinc finger, RAN-binding domain containing 3	226409
14755_at	0.00251	0.000107	5.47	1.18203	0.509	Pigq	phosphatidylinositol glycan anchor biosynthesis, class Q	14755
20181_at	0.00253	0.000109	5.46	1.18108	0.52	Rxra	retinoid X receptor alpha	20181
269023_at	0.00284	0.000131	5.35	1.17869	0.839	Zfp608	zinc finger protein 608	269023
19870_at	0.00251	0.000108	-5.47	1.1784	-0.948	Snord73a	small nucleolar RNA, C/D box U73A	19870
18241_at	0.0028	0.000127	5.37	1.17709	0.678	Gpr143	G protein-coupled receptor 143	18241
54725_at	0.00276	0.000124	-5.39	1.17515	-1.61	Cadm1	cell adhesion molecule 1	54725
231532_at	0.00293	0.000138	-5.32	1.16952	-0.812	Arhgap24	Rho GTPase activating protein 24	231532
70383_at	0.0028	0.000129	5.36	1.16875	0.59	Cox10	cytochrome c oxidase assembly protein 10	70383
19193_at	0.00294	0.000139	-5.32	1.16794	-1.09	Pipox	pipecolic acid oxidase	19193
77619_at	0.003	0.000143	5.3	1.16785	0.62	Prelid2	PRELI domain containing 2	77619
27212_at	0.00259	0.000113	-5.44	1.16529	-1.14	Snord35b	small nucleolar RNA, C/D box 35B	27212
69774_at	0.00295	0.00014	-5.32	1.16491	-1.66	Ms4a6b	membrane-spanning 4-domains, subfamily A, member 6B	69774
77938_at	0.00275	0.000123	5.39	1.16014	0.839	Fam53b	family with sequence similarity 53, member B	77938
77057_at	0.00267	0.000118	5.41	1.15908	0.975	Ston1	stonin 1	77057
269700_at	0.00286	0.000133	5.35	1.15674	0.743	Hectd4	HECT domain E3 ubiquitin protein ligase 4	269700
229521_at	0.0028	0.000128	-5.36	1.15661	-0.627	Syt11	synaptotagmin XI	229521
100217445_at	0.00255	0.00011	-5.45	1.15551	-0.889	Snord8	small nucleolar RNA, C/D box 8	100217445
67525_at	0.00303	0.000144	5.3	1.15421	0.89	Trim62	tripartite motif-containing 62	67525
18674_at	0.00257	0.000111	-5.45	1.15388	-0.47	Slc25a3	solute carrier family 25 (mitochondrial carrier, phosphate carrier), member 3	18674
70350_at	0.0028	0.000128	-5.37	1.15063	-1.37	Basp1	brain abundant, membrane attached signal protein 1	70350
227737_at	0.00259	0.000112	-5.44	1.14997	-0.676	Fam129b	family with sequence similarity 129, member B	227737
433406_at	0.00274	0.000122	-5.39	1.14677	-0.812	Gm13363	predicted gene 13363	433406
57354_at	0.00289	0.000135	5.34	1.14391	0.658	Cramp1l	cramped chromatin regulator homolog 1	57354
100628578_at	0.00258	0.000112	-5.45	1.13989	-0.868	Mir5099	microRNA 5099	100628578
116873_at	0.00259	0.000112	5.44	1.13831	0.782	Stim2	stromal interaction molecule 2	116873
98256_at	0.00305	0.000146	-5.29	1.13746	-0.983	Kmo	kynurenine 3-monooxygenase (kynurenine 3-hydroxylase)	98256
77480_at	0.00261	0.000114	5.43	1.13654	0.399	Kidins220	kinase D-interacting substrate 220	77480
12453_at	0.00259	0.000113	-5.44	1.13617	-0.439	Ccni	cyclin I	12453
68027_at	0.00293	0.000138	-5.32	1.13423	-0.673	Tmem178	transmembrane protein 178	68027
77940_at	0.00305	0.000146	5.29	1.1329	0.969	A930004D18Rik	RIKEN cDNA A930004D18 gene	77940
19339_at	0.00305	0.000146	5.29	1.1251	0.765	Rab3a	RAB3A, member RAS oncogene family	19339
72147_at	0.00276	0.000124	5.39	1.12476	0.855	Zbtb46	zinc finger and BTB domain containing 46	72147
14183_at	0.00291	0.000136	-5.33	1.12357	-1.63	Fgfr2	fibroblast growth factor receptor 2	14183
114886_at	0.0028	0.000128	-5.37	1.12092	-1.62	Cygb	cytoglobin	114886
27801_at	0.0028	0.000128	5.37	1.12091	0.766	Zdhhc8	zinc finger, DHHC domain containing 8	27801
14132_at	0.00262	0.000115	5.43	1.11963	0.873	Fcgrt	Fc receptor, IgG, alpha chain transporter	14132
93888_at	0.00311	0.000149	5.28	1.115	1.14	Pcdhb17	protocadherin beta 17	93888
67332_at	0.00262	0.000115	-5.43	1.11354	-0.607	Snrpd3	small nuclear ribonucleoprotein D3	67332
16542_at	0.00265	0.000117	5.42	1.11306	0.888	Kdr	kinase insert domain protein receptor	16542
16010_at	0.00263	0.000115	5.43	1.11207	0.789	Igfbp4	insulin-like growth factor binding protein 4	16010
20779_at	0.00311	0.00015	-5.27	1.09751	-1.05	Src	Rous sarcoma oncogene	20779
625801_at	0.00265	0.000116	-5.42	1.097	-0.542	Gm6625	predicted gene 6625	625801
234964_at	0.00313	0.000151	5.27	1.09203	0.929	Deup1	deuterosome assembly protein 1	234964
218215_at	0.0027	0.00012	5.4	1.08891	0.648	Rnf144b	ring finger protein 144B	218215
77794_at	0.0031	0.000149	-5.28	1.08847	-1.78	Adamtsl2	ADAMTS-like 2	77794
15107_at	0.00267	0.000118	-5.41	1.08829	-0.507	Hadh	hydroxyacyl-Coenzyme A dehydrogenase	15107
15064_at	0.00279	0.000126	5.38	1.08765	1.07	Mr1	major histocompatibility complex, class I-related	15064
80828_at	0.00267	0.000119	-5.41	1.08742	-0.724	Snord82	small nucleolar RNA, C/D box 82	80828
56338_at	0.00267	0.000119	5.41	1.08695	0.703	Txnip	thioredoxin interacting protein	56338
226075_at	0.00315	0.000152	-5.27	1.0862	-1.4	Glis3	GLIS family zinc finger 3	226075
98733_at	0.00315	0.000153	-5.26	1.08464	-0.853	Obsl1	obscurin-like 1	98733
15490_at	0.00309	0.000148	5.28	1.07889	0.941	Hsd17b7	hydroxysteroid (17-beta) dehydrogenase 7	15490
215114_at	0.00267	0.000119	5.41	1.07737	0.511	Hip1	huntingtin interacting protein 1	215114
109294_at	0.00267	0.000119	5.41	1.07636	0.929	Prex2	phosphatidylinositol-3,4,5-trisphosphate-dependent Rac exchange factor 2	109294
72930_at	0.00315	0.000153	-5.26	1.06843	-1.33	Ppp2r2b	protein phosphatase 2, regulatory subunit B, beta	72930
104099_at	0.0027	0.000121	5.4	1.06483	0.641	Itga9	integrin alpha 9	104099
102423_at	0.00321	0.000157	5.25	1.06283	0.717	Hinfp	histone H4 transcription factor	102423
56524_at	0.00313	0.000151	-5.27	1.06158	-1.31	Mpp6	membrane protein, palmitoylated 6 (MAGUK p55 subfamily member 6)	56524
668178_at	0.00276	0.000124	-5.38	1.05876	-1.05	Mettl7a3	methyltransferase like 7A3	668178
56221_at	0.00315	0.000153	5.26	1.05532	1.26	Ccl24	chemokine (C-C motif) ligand 24	56221
19250_at	0.0028	0.000128	5.37	1.05488	0.693	Ptpn14	protein tyrosine phosphatase, non-receptor type 14	19250
75410_at	0.00293	0.000137	5.33	1.053	0.543	Kmt2b	lysine (K)-specific methyltransferase 2B	75410
76192_at	0.0028	0.000128	-5.36	1.04985	-0.78	Abhd12	abhydrolase domain containing 12	76192
11522_at	0.00279	0.000126	-5.37	1.04961	-1.23	Adh1	alcohol dehydrogenase 1 (class I)	11522
22340_at	0.00284	0.000131	5.35	1.04669	0.554	Vegfb	vascular endothelial growth factor B	22340
277978_at	0.0028	0.000128	5.37	1.0416	1.03	Exoc3l	exocyst complex component 3-like	277978
26364_at	0.00275	0.000124	5.39	1.0415	0.496	Adgre5	adhesion G protein-coupled receptor E5	26364
319572_at	0.00296	0.00014	-5.31	1.03364	-0.526	C730027H18Rik	RIKEN cDNA C730027H18 gene	319572
216971_at	0.00284	0.000131	5.35	1.03203	0.657	Fam222b	family with sequence similarity 222, member B	216971
225010_at	0.00315	0.000153	5.26	1.02787	0.824	Lclat1	lysocardiolipin acyltransferase 1	225010
100302565_at	0.00277	0.000125	-5.38	1.02508	-0.719	Snord68	small nucleolar RNA, C/D box 68	100302565
14567_at	0.00277	0.000125	5.38	1.02471	0.439	Gdi1	guanosine diphosphate (GDP) dissociation inhibitor 1	14567
100216530_at	0.00323	0.00016	-5.24	1.02232	-1.27	Snord118	small nucleolar RNA, C/D box 118	100216530
67547_at	0.00278	0.000125	5.38	1.02176	0.999	Slc39a8	solute carrier family 39 (metal ion transporter), member 8	67547
71889_at	0.00333	0.000166	-5.22	1.01691	-0.713	Epn3	epsin 3	71889
270066_at	0.0028	0.000127	5.37	1.01607	0.701	Slc35e1	solute carrier family 35, member E1	270066
20970_at	0.00279	0.000127	5.37	1.01533	0.613	Sdc3	syndecan 3	20970
83964_at	0.00331	0.000165	5.22	1.01513	1.04	Jam3	junction adhesion molecule 3	83964
14457_at	0.00295	0.000139	5.32	1.00896	0.715	Gas7	growth arrest specific 7	14457
268515_at	0.00321	0.000158	5.24	1.00727	1.03	Bahcc1	BAH domain and coiled-coil containing 1	268515
12830_at	0.00333	0.000166	-5.22	1.0067	-0.858	Col4a5	collagen, type IV, alpha 5	12830
80718_at	0.00335	0.000167	-5.21	1.00595	-0.821	Rab27b	RAB27B, member RAS oncogene family	80718
26961_at	0.0028	0.000128	-5.37	1.00518	-0.398	Rpl8	ribosomal protein L8	26961
17913_at	0.0028	0.000128	5.37	1.00354	0.576	Myo1c	myosin IC	17913
56737_at	0.00315	0.000153	5.26	1.0033	0.654	Alg2	asparagine-linked glycosylation 2 (alpha-1,3-mannosyltransferase)	56737
13587_at	0.00293	0.000138	-5.32	1.00297	-1.64	Ear2	eosinophil-associated, ribonuclease A family, member 2	13587
97827_at	0.00324	0.00016	5.24	1.0001	0.619	Exd2	exonuclease 3'-5' domain containing 2	97827
16852_at	0.0028	0.000129	-5.36	0.999277	-0.603	Lgals1	lectin, galactose binding, soluble 1	16852
237711_at	0.00338	0.000169	5.21	0.993237	0.852	Eml6	echinoderm microtubule associated protein like 6	237711
232288_at	0.00286	0.000133	5.35	0.992471	0.421	Frmd4b	FERM domain containing 4B	232288
18554_at	0.00321	0.000157	5.25	0.991391	0.575	Pcsk7	proprotein convertase subtilisin/kexin type 7	18554
18671_at	0.00327	0.000162	-5.23	0.987847	-1.07	Abcb1a	ATP-binding cassette, sub-family B (MDR/TAP), member 1A	18671
13175_at	0.00321	0.000158	-5.24	0.981312	-0.596	Dclk1	doublecortin-like kinase 1	13175
100604_at	0.00284	0.000131	5.35	0.980574	0.721	Lrrc8c	leucine rich repeat containing 8 family, member C	100604
81535_at	0.00284	0.000131	5.35	0.979752	0.781	Sgpp1	sphingosine-1-phosphate phosphatase 1	81535
15442_at	0.00284	0.000131	5.35	0.978239	0.852	Hpse	heparanase	15442
320508_at	0.00314	0.000152	5.27	0.976993	0.792	Cachd1	cache domain containing 1	320508
17215_at	0.00296	0.00014	5.31	0.973951	0.478	Mcm3	minichromosome maintenance complex component 3	17215
67490_at	0.00293	0.000138	5.32	0.969787	0.512	Ufl1	UFM1 specific ligase 1	67490
60322_at	0.00322	0.000159	5.24	0.966479	1.24	Chst7	carbohydrate (N-acetylglucosamino) sulfotransferase 7	60322
16069_at	0.00335	0.000168	-5.21	0.955813	-2.19	Jchain	immunoglobulin joining chain	16069
67063_at	0.00341	0.000172	5.2	0.955523	0.654	Tmem246	transmembrane protein 246	67063
15446_at	0.00289	0.000135	5.34	0.951005	0.687	Hpgd	hydroxyprostaglandin dehydrogenase 15 (NAD)	15446
18220_at	0.00289	0.000135	5.34	0.949736	0.439	Nucb1	nucleobindin 1	18220
236848_at	0.00311	0.00015	5.28	0.947074	0.632	Tmem185a	transmembrane protein 185A	236848
105522_at	0.00326	0.000161	5.23	0.944795	0.725	Ankrd28	ankyrin repeat domain 28	105522
27426_at	0.003	0.000143	5.3	0.943465	0.646	Nagpa	N-acetylglucosamine-1-phosphodiester alpha-N-acetylglucosaminidase	27426
76261_at	0.0034	0.000171	-5.2	0.940332	-0.658	0610040J01Rik	RIKEN cDNA 0610040J01 gene	76261
791260_at	0.0031	0.000149	5.28	0.939868	0.559	Tomt	transmembrane O-methyltransferase	791260
18798_at	0.00297	0.000141	5.31	0.938362	0.892	Plcb4	phospholipase C, beta 4	18798
52858_at	0.00291	0.000136	5.33	0.937996	0.422	Cdipt	CDP-diacylglycerol--inositol 3-phosphatidyltransferase (phosphatidylinositol synthase)	52858
12514_at	0.00292	0.000137	-5.33	0.935797	-1.38	Cd68	CD68 antigen	12514
338362_at	0.00354	0.000181	5.17	0.933592	0.725	Ust	uronyl-2-sulfotransferase	338362
625004_at	0.00295	0.000139	-5.32	0.93276	-0.679	Gm6543	predicted gene 6543	625004
399603_at	0.0034	0.00017	-5.2	0.924908	-0.907	Fam84b	family with sequence similarity 84, member B	399603
69038_at	0.00311	0.000149	-5.28	0.923771	-0.612	Tmem258	transmembrane protein 258	69038
17181_at	0.00343	0.000173	-5.19	0.923592	-0.685	Matn2	matrilin 2	17181
13665_at	0.00298	0.000141	-5.31	0.918088	-0.615	Eif2s1	eukaryotic translation initiation factor 2, subunit 1 alpha	13665
18483_at	0.00318	0.000155	-5.25	0.915783	-0.688	Palm	paralemmin	18483
233545_at	0.00315	0.000153	5.26	0.913308	0.612	Emsy	EMSY, BRCA2-interacting transcriptional repressor	233545
105245025_at	0.00358	0.000184	5.16	0.906788	1.01	Gm26567	predicted gene, 26567	105245025
71914_at	0.00318	0.000155	-5.26	0.905247	-0.882	Antxr2	anthrax toxin receptor 2	71914
13095_at	0.00351	0.000179	5.17	0.904311	0.946	Cyp2c29	cytochrome P450, family 2, subfamily c, polypeptide 29	13095
432995_at	0.00348	0.000177	-5.18	0.900677	-0.811	Smim22	small integral membrane protein 22	432995
234395_at	0.00299	0.000142	5.31	0.900441	0.781	Ushbp1	USH1 protein network component harmonin binding protein 1	234395
12741_at	0.00298	0.000141	5.31	0.899389	0.977	Cldn5	claudin 5	12741
230972_at	0.00361	0.000186	-5.15	0.898168	-1	Arhgef16	Rho guanine nucleotide exchange factor (GEF) 16	230972
68655_at	0.00354	0.000181	5.17	0.895165	1.35	Fndc1	fibronectin type III domain containing 1	68655
67729_at	0.00311	0.00015	5.28	0.887989	0.902	Mansc1	MANSC domain containing 1	67729
14461_at	0.00331	0.000165	5.22	0.879296	1.16	Gata2	GATA binding protein 2	14461
12349_at	0.00321	0.000158	-5.25	0.867865	-0.681	Car2	carbonic anhydrase 2	12349
235315_at	0.00363	0.000188	5.15	0.866222	0.69	Rnf214	ring finger protein 214	235315
234353_at	0.0033	0.000164	5.22	0.865246	0.731	Psd3	pleckstrin and Sec7 domain containing 3	234353
231876_at	0.00311	0.00015	5.28	0.858522	0.504	Lmtk2	lemur tyrosine kinase 2	231876
28193_at	0.00309	0.000148	5.28	0.853125	0.641	Reep3	receptor accessory protein 3	28193
16582_at	0.00314	0.000152	-5.27	0.852096	-0.666	Kifc3	kinesin family member C3	16582
244421_at	0.00372	0.000194	5.13	0.849851	1.05	Lonrf1	LON peptidase N-terminal domain and ring finger 1	244421
11676_at	0.00372	0.000195	-5.12	0.848042	-0.933	Aldoc	aldolase C, fructose-bisphosphate	11676
66181_at	0.0031	0.000149	-5.28	0.847317	-0.582	Nop10	NOP10 ribonucleoprotein	66181
237860_at	0.00315	0.000153	5.26	0.838041	0.635	Ssh2	slingshot protein phosphatase 2	237860
12822_at	0.00379	0.0002	-5.11	0.833961	-0.698	Col18a1	collagen, type XVIII, alpha 1	12822
74528_at	0.00368	0.000191	5.14	0.833817	0.754	Mgme1	mitochondrial genome maintenance exonuclease 1	74528
18160_at	0.00313	0.000151	5.27	0.832261	0.98	Npr1	natriuretic peptide receptor 1	18160
214150_at	0.00321	0.000158	5.25	0.830227	0.771	Ago3	argonaute RISC catalytic subunit 3	214150
59056_at	0.00377	0.000198	-5.12	0.829672	-0.867	Evc	EvC ciliary complex subunit 1	59056
20447_at	0.00325	0.000161	5.24	0.824102	1.02	St6galnac3	ST6 (alpha-N-acetyl-neuraminyl-2,3-beta-galactosyl-1,3)-N-acetylgalactosaminide alpha-2,6-sialyltransferase 3	20447
77552_at	0.00372	0.000194	-5.13	0.822999	-0.811	Shisa4	shisa family member 4	77552
12111_at	0.00318	0.000156	5.25	0.819128	0.483	Bgn	biglycan	12111
67203_at	0.00321	0.000158	5.24	0.816642	0.613	Nde1	nudE neurodevelopment protein 1	67203
245688_at	0.00315	0.000153	-5.26	0.816008	-0.459	Rbbp7	retinoblastoma binding protein 7, chromatin remodeling factor	245688
59009_at	0.00318	0.000155	5.25	0.814413	0.744	Sh3rf1	SH3 domain containing ring finger 1	59009
245860_at	0.0034	0.000171	5.2	0.813973	0.649	Atg9a	autophagy related 9A	245860
27208_at	0.00321	0.000157	-5.25	0.813355	-0.475	Snord33	small nucleolar RNA, C/D box 33	27208
80884_at	0.00318	0.000156	-5.25	0.811351	-0.484	Maged2	melanoma antigen, family D, 2	80884
142688_at	0.00355	0.000182	5.16	0.810218	0.76	Asb13	ankyrin repeat and SOCS box-containing 13	142688
17001_at	0.00359	0.000185	5.15	0.807884	1.22	Ltc4s	leukotriene C4 synthase	17001
72518_at	0.00379	0.0002	-5.11	0.806981	-0.947	2610307P16Rik	RIKEN cDNA 2610307P16 gene	72518
218544_at	0.00373	0.000195	5.12	0.805122	0.603	Sgtb	small glutamine-rich tetratricopeptide repeat (TPR)-containing, beta	218544
329777_at	0.00322	0.000159	5.24	0.802874	0.492	Pigk	phosphatidylinositol glycan anchor biosynthesis, class K	329777
102607_at	0.0035	0.000178	5.18	0.801485	0.596	Snx19	sorting nexin 19	102607
68539_at	0.00345	0.000175	5.19	0.800638	0.497	Tmem109	transmembrane protein 109	68539
16979_at	0.00378	0.000199	-5.11	0.793868	-0.894	Lrrn1	leucine rich repeat protein 1, neuronal	16979
74569_at	0.00328	0.000163	5.23	0.792232	0.528	Ttc17	tetratricopeptide repeat domain 17	74569
66314_at	0.0034	0.000171	-5.2	0.791875	-0.536	Tpd52l2	tumor protein D52-like 2	66314
11891_at	0.00321	0.000158	5.24	0.789089	0.715	Rab27a	RAB27A, member RAS oncogene family	11891
12703_at	0.00387	0.000206	5.09	0.788838	0.941	Socs1	suppressor of cytokine signaling 1	12703
217219_at	0.00327	0.000162	5.23	0.78665	0.709	Fam171a2	family with sequence similarity 171, member A2	217219
233067_at	0.0039	0.000209	5.08	0.785214	0.901	Lrfn3	leucine rich repeat and fibronectin type III domain containing 3	233067
16170_at	0.00389	0.000207	5.09	0.784197	0.905	Il16	interleukin 16	16170
71755_at	0.00366	0.00019	5.14	0.783825	0.823	Dhdh	dihydrodiol dehydrogenase (dimeric)	71755
16923_at	0.0033	0.000164	5.22	0.775439	0.521	Sh2b3	SH2B adaptor protein 3	16923
387524_at	0.00354	0.000181	-5.17	0.774022	-0.593	Znrf2	zinc and ring finger 2	387524
72175_at	0.00389	0.000208	5.09	0.773573	0.82	Mfsd8	major facilitator superfamily domain containing 8	72175
60611_at	0.00341	0.000172	5.2	0.765227	0.565	Foxj2	forkhead box J2	60611
57170_at	0.0039	0.000208	5.09	0.764706	0.565	Dolpp1	dolichyl pyrophosphate phosphatase 1	57170
319899_at	0.00333	0.000166	5.22	0.762498	0.762	Dock6	dedicator of cytokinesis 6	319899
71461_at	0.00398	0.000214	-5.07	0.76173	-0.658	Ptk7	PTK7 protein tyrosine kinase 7	71461
16535_at	0.00345	0.000175	5.19	0.758562	0.802	Kcnq1	potassium voltage-gated channel, subfamily Q, member 1	16535
269181_at	0.004	0.000216	-5.07	0.756285	-0.736	Mgat4a	mannoside acetylglucosaminyltransferase 4, isoenzyme A	269181
320615_at	0.00367	0.000191	5.14	0.756032	0.679	Dopey1	dopey family member 1	320615
319934_at	0.00329	0.000163	5.23	0.753271	0.563	Sbf2	SET binding factor 2	319934
100503185_at	0.00379	0.0002	5.11	0.751152	0.545	Btbd8	BTB (POZ) domain containing 8	100503185
320802_at	0.00402	0.000219	5.06	0.741637	0.77	Ifitm10	interferon induced transmembrane protein 10	320802
208748_at	0.00387	0.000206	5.09	0.73258	0.988	Prrg3	proline rich Gla (G-carboxyglutamic acid) 3 (transmembrane)	208748
75019_at	0.00357	0.000183	5.16	0.730907	0.528	Rnase10	ribonuclease, RNase A family, 10 (non-active)	75019
235380_at	0.00387	0.000206	5.09	0.728992	0.892	Dmxl2	Dmx-like 2	235380
209378_at	0.00401	0.000217	-5.06	0.723973	-0.903	Itih5	inter-alpha (globulin) inhibitor H5	209378
72043_at	0.004	0.000216	-5.07	0.723432	-1.42	Sulf2	sulfatase 2	72043
17084_at	0.0034	0.000171	-5.2	0.711669	-1.16	Ly86	lymphocyte antigen 86	17084
232413_at	0.00342	0.000172	-5.19	0.711178	-1.58	Clec12a	C-type lectin domain family 12, member a	232413
171486_at	0.00359	0.000185	5.15	0.709239	0.753	Cd99l2	CD99 antigen-like 2	171486
50783_at	0.00348	0.000177	-5.18	0.709027	-0.432	Lsm4	LSM4 homolog, U6 small nuclear RNA and mRNA degradation associated	50783
20469_at	0.0034	0.00017	5.2	0.708799	0.602	Sipa1	signal-induced proliferation associated gene 1	20469
21812_at	0.00371	0.000193	-5.13	0.705934	-1.32	Tgfbr1	transforming growth factor, beta receptor I	21812
219150_at	0.00355	0.000182	5.16	0.704734	0.728	Hmbox1	homeobox containing 1	219150
64380_at	0.00401	0.000217	-5.06	0.70157	-0.955	Ms4a4c	membrane-spanning 4-domains, subfamily A, member 4C	64380
54712_at	0.00344	0.000174	5.19	0.700315	0.898	Plxnc1	plexin C1	54712
17764_at	0.00385	0.000204	5.1	0.698705	0.59	Mtf1	metal response element binding transcription factor 1	17764
107589_at	0.00412	0.000226	-5.04	0.694085	-0.903	Mylk	myosin, light polypeptide kinase	107589
20684_at	0.00343	0.000173	5.19	0.692067	0.507	Sp100	nuclear antigen Sp100	20684
209683_at	0.00388	0.000207	5.09	0.691541	0.928	Ttc28	tetratricopeptide repeat domain 28	209683
71233_at	0.00372	0.000194	-5.13	0.691347	-0.697	Enkur	enkurin, TRPC channel interacting protein	71233
751518_at	0.00367	0.000191	-5.14	0.686379	-0.541	Mir677	microRNA 677	751518
100042335_at	0.00388	0.000207	-5.09	0.686026	-0.821	Rps15a-ps5	ribosomal protein S15A, pseudogene 5	100042335
16470_at	0.00393	0.000211	5.08	0.682383	0.958	Ush1g	USH1 protein network component sans	16470
100217441_at	0.00347	0.000176	-5.18	0.680702	-0.907	Snord23	small nucleolar RNA, C/D box 23	100217441
110006_at	0.00347	0.000176	-5.18	0.679948	-0.681	Gusb	glucuronidase, beta	110006
171285_at	0.00412	0.000226	-5.04	0.678771	-1.01	Havcr2	hepatitis A virus cellular receptor 2	171285
14873_at	0.00354	0.000181	-5.17	0.677998	-0.533	Gsto1	glutathione S-transferase omega 1	14873
243743_at	0.00379	0.0002	5.11	0.676044	1.17	Plxna4	plexin A4	243743
16974_at	0.00347	0.000176	5.18	0.675323	0.589	Lrp6	low density lipoprotein receptor-related protein 6	16974
99696_at	0.00357	0.000184	5.16	0.669677	0.663	Ankrd50	ankyrin repeat domain 50	99696
80288_at	0.00406	0.000222	5.05	0.668961	0.755	Bcl9l	B cell CLL/lymphoma 9-like	80288
70561_at	0.00373	0.000195	5.12	0.668884	0.633	Txndc16	thioredoxin domain containing 16	70561
192192_at	0.00358	0.000184	5.16	0.66788	0.618	Shkbp1	Sh3kbp1 binding protein 1	192192
230766_at	0.0035	0.000178	5.18	0.666305	0.896	Fam167b	family with sequence similarity 167, member B	230766
21923_at	0.00414	0.000228	-5.04	0.662008	-0.877	Tnc	tenascin C	21923
67089_at	0.00351	0.000179	-5.17	0.659913	-0.497	Psmc6	proteasome (prosome, macropain) 26S subunit, ATPase, 6	67089
232227_at	0.00366	0.00019	5.14	0.658548	0.546	Iqsec1	IQ motif and Sec7 domain 1	232227
24063_at	0.00399	0.000215	5.07	0.654557	0.625	Spry1	sprouty RTK signaling antagonist 1	24063
21897_at	0.00424	0.000236	-5.01	0.649497	-1.42	Tlr1	toll-like receptor 1	21897
244895_at	0.00355	0.000182	5.16	0.642832	0.68	Peak1	pseudopodium-enriched atypical kinase 1	244895
17164_at	0.00357	0.000183	-5.16	0.641536	-0.635	Mapkapk2	MAP kinase-activated protein kinase 2	17164
21912_at	0.00359	0.000185	5.16	0.64009	0.762	Tspan7	tetraspanin 7	21912
52466_at	0.00385	0.000204	5.1	0.639663	0.619	Slc46a1	solute carrier family 46, member 1	52466
327655_at	0.00432	0.000243	5	0.637273	0.871	Ppip5k1	diphosphoinositol pentakisphosphate kinase 1	327655
76886_at	0.00418	0.000231	-5.03	0.633055	-0.747	Fam81a	family with sequence similarity 81, member A	76886
385658_at	0.00422	0.000235	5.02	0.629741	0.705	Nxpe3	neurexophilin and PC-esterase domain family, member 3	385658
233887_at	0.00406	0.000221	5.05	0.627382	0.656	Zfp553	zinc finger protein 553	233887
18669_at	0.00411	0.000225	-5.04	0.626695	-0.948	Abcb1b	ATP-binding cassette, sub-family B (MDR/TAP), member 1B	18669
20450_at	0.00435	0.000245	4.99	0.622152	0.668	St8sia2	ST8 alpha-N-acetyl-neuraminide alpha-2,8-sialyltransferase 2	20450
56430_at	0.00363	0.000188	5.14	0.61986	0.479	Clip1	CAP-GLY domain containing linker protein 1	56430
19012_at	0.00362	0.000187	5.15	0.618536	1.11	Plpp1	phospholipid phosphatase 1	19012
780802_at	0.00412	0.000227	-5.04	0.612995	-2.76	Ighv4-1	immunoglobulin heavy variable 4-1	780802
57430_at	0.00361	0.000186	5.15	0.612551	0.572	Sult3a1	sulfotransferase family 3A, member 1	57430
11364_at	0.00364	0.000189	-5.14	0.612225	-0.504	Acadm	acyl-Coenzyme A dehydrogenase, medium chain	11364
68911_at	0.0044	0.00025	4.98	0.611804	0.608	Pygo2	pygopus 2	68911
20130_at	0.00364	0.000189	5.14	0.606871	0.65	Rras	related RAS viral (r-ras) oncogene	20130
14182_at	0.0039	0.00021	-5.08	0.606584	-0.723	Fgfr1	fibroblast growth factor receptor 1	14182
19411_at	0.0039	0.000209	5.08	0.600663	0.939	Rarg	retinoic acid receptor, gamma	19411
72017_at	0.00388	0.000206	5.09	0.599114	0.537	Cyb5r1	cytochrome b5 reductase 1	72017
75686_at	0.00431	0.000241	5	0.592809	0.679	Nudt16	nudix (nucleoside diphosphate linked moiety X)-type motif 16	75686
15900_at	0.00379	0.0002	-5.11	0.58706	-0.914	Irf8	interferon regulatory factor 8	15900
63959_at	0.0037	0.000193	5.13	0.585845	0.701	Slc29a1	solute carrier family 29 (nucleoside transporters), member 1	63959
278180_at	0.00369	0.000192	5.13	0.585641	1.14	Vsig4	V-set and immunoglobulin domain containing 4	278180
60510_at	0.00438	0.000249	-4.98	0.585206	-0.791	Syt9	synaptotagmin IX	60510
64933_at	0.00402	0.000219	5.06	0.583814	0.657	Ap3m2	adaptor-related protein complex 3, mu 2 subunit	64933
11666_at	0.00398	0.000214	5.07	0.583418	0.479	Abcd1	ATP-binding cassette, sub-family D (ALD), member 1	11666
226251_at	0.00443	0.000252	-4.98	0.582814	-0.681	Ablim1	actin-binding LIM protein 1	226251
239273_at	0.00401	0.000217	5.06	0.580181	0.633	Abcc4	ATP-binding cassette, sub-family C (CFTR/MRP), member 4	239273
17836_at	0.00445	0.000255	4.97	0.578403	1.24	Mug1	murinoglobulin 1	17836
13109_at	0.00445	0.000256	-4.97	0.578385	-1.18	Cyp2j5	cytochrome P450, family 2, subfamily j, polypeptide 5	13109
68250_at	0.00389	0.000208	-5.09	0.573395	-0.575	Fam96a	family with sequence similarity 96, member A	68250
56193_at	0.0038	0.000201	-5.11	0.573044	-1.72	Plek	pleckstrin	56193
20563_at	0.00436	0.000247	-4.99	0.572369	-1.02	Slit2	slit guidance ligand 2	20563
19073_at	0.00375	0.000197	5.12	0.57233	0.484	Srgn	serglycin	19073
93886_at	0.00438	0.000249	4.99	0.57072	0.804	Pcdhb15	protocadherin beta 15	93886
101055995_at	0.00437	0.000247	4.99	0.570243	1.14	LOC101055995	putative E3 ubiquitin-protein ligase UNKL pseudogene	101055995
14073_at	0.00449	0.000259	-4.96	0.570187	-0.807	Faah	fatty acid amide hydrolase	14073
105732_at	0.00438	0.000248	-4.99	0.570149	-0.908	Fam83h	family with sequence similarity 83, member H	105732
13478_at	0.00375	0.000197	5.12	0.566297	0.732	Dpagt1	dolichyl-phosphate (UDP-N-acetylglucosamine) acetylglucosaminephosphotransferase 1 (GlcNAc-1-P transferase)	13478
216505_at	0.00449	0.000259	-4.96	0.564879	-0.726	Pik3ip1	phosphoinositide-3-kinase interacting protein 1	216505
69780_at	0.00374	0.000196	5.12	0.564404	0.59	Smap2	small ArfGAP 2	69780
102634924_at	0.00383	0.000203	-5.1	0.562975	-0.641	LOC102634924	60S ribosomal protein L39 pseudogene	102634924
20310_at	0.00428	0.000239	-5.01	0.558824	-3.68	Cxcl2	chemokine (C-X-C motif) ligand 2	20310
434377_at	0.00444	0.000253	4.98	0.557301	0.838	Zfp560	zinc finger protein 560	434377
229715_at	0.00456	0.000265	4.95	0.549256	0.772	Amigo1	adhesion molecule with Ig like domain 1	229715
14864_at	0.00445	0.000255	-4.97	0.548264	-1.87	Gstm3	glutathione S-transferase, mu 3	14864
100689_at	0.00457	0.000267	-4.95	0.543888	-0.769	Spon2	spondin 2, extracellular matrix protein	100689
76478_at	0.00439	0.00025	-4.98	0.543293	-1.19	Haus8	4HAUS augmin-like complex, subunit 8	76478
230770_at	0.00432	0.000242	5	0.541426	0.531	Tmem39b	transmembrane protein 39b	230770
432865_at	0.0038	0.000201	-5.11	0.538778	-0.448	Rps12-ps2	ribosomal protein S12, pseudogene 2	432865
69202_at	0.00381	0.000201	-5.11	0.537358	-0.54	Ptms	parathymosin	69202
30843_at	0.00457	0.000268	4.94	0.534863	0.698	Fbxl12	F-box and leucine-rich repeat protein 12	30843
27260_at	0.00457	0.000269	-4.94	0.534685	-0.912	Plek2	pleckstrin 2	27260
22333_at	0.00382	0.000202	-5.1	0.534684	-0.471	Vdac1	voltage-dependent anion channel 1	22333
223752_at	0.00456	0.000266	-4.95	0.534616	-0.744	Gramd4	GRAM domain containing 4	223752
13866_at	0.00424	0.000236	5.02	0.531693	0.559	Erbb2	erb-b2 receptor tyrosine kinase 2	13866
320700_at	0.00459	0.00027	4.94	0.531098	0.698	A930033H14Rik	RIKEN cDNA A930033H14 gene	320700
19094_at	0.00412	0.000226	5.04	0.524701	1.33	Mapk11	mitogen-activated protein kinase 11	19094
21345_at	0.00436	0.000246	-4.99	0.519581	-0.796	Tagln	transgelin	21345
21858_at	0.00388	0.000207	-5.09	0.51774	-1.04	Timp2	tissue inhibitor of metalloproteinase 2	21858
207212_at	0.00464	0.000274	-4.93	0.517701	-0.686	Arhgef17	Rho guanine nucleotide exchange factor (GEF) 17	207212
69546_at	0.00465	0.000276	4.93	0.507863	0.769	Mapk1ip1	mitogen-activated protein kinase 1 interacting protein 1	69546
15378_at	0.00464	0.000274	-4.93	0.503724	-0.83	Hnf4a	hepatic nuclear factor 4, alpha	15378
230676_at	0.00467	0.000278	4.92	0.503104	0.612	Szt2	seizure threshold 2	230676
75705_at	0.0039	0.000208	-5.09	0.502561	-0.481	Eif4b	eukaryotic translation initiation factor 4B	75705
75580_at	0.0041	0.000224	5.04	0.501425	0.451	Zbtb4	zinc finger and BTB domain containing 4	75580
319832_at	0.00464	0.000275	-4.93	0.500278	-1.34	Tmem229a	transmembrane protein 229A	319832
625281_at	0.0039	0.000209	-5.08	0.500032	-0.792	Gm6570	predicted gene 6570	625281
107448_at	0.00424	0.000236	5.02	0.499989	1.06	Unc5a	unc-5 netrin receptor A	107448
11717_at	0.00428	0.000239	5.01	0.497912	0.62	Ampd3	adenosine monophosphate deaminase 3	11717
231630_at	0.0047	0.00028	4.92	0.497292	0.69	Ficd	FIC domain containing	231630
21942_at	0.00457	0.000268	-4.94	0.494522	-0.572	Tnfrsf9	tumor necrosis factor receptor superfamily, member 9	21942
72823_at	0.00443	0.000253	4.98	0.493179	0.971	Pard3b	par-3 family cell polarity regulator beta	72823
20494_at	0.00438	0.000248	-4.99	0.492909	-1.2	Slc10a2	solute carrier family 10, member 2	20494
78906_at	0.00456	0.000265	-4.95	0.491759	-0.659	Misp	mitotic spindle positioning	78906
67164_at	0.00448	0.000258	-4.97	0.490321	-0.712	Lipt2	lipoyl(octanoyl) transferase 2 (putative)	67164
17085_at	0.00445	0.000255	-4.97	0.490174	-1.7	Ly9	lymphocyte antigen 9	17085
52250_at	0.00467	0.000278	4.92	0.488705	0.716	Reep1	receptor accessory protein 1	52250
22378_at	0.00395	0.000212	5.08	0.484552	0.532	Wbp2	WW domain binding protein 2	22378
226421_at	0.00457	0.000268	-4.94	0.483825	-2.05	Rab7b	RAB7B, member RAS oncogene family	226421
269473_at	0.00458	0.000269	4.94	0.482116	0.82	Lrig2	leucine-rich repeats and immunoglobulin-like domains 2	269473
17761_at	0.00467	0.000278	-4.92	0.479773	-0.852	Map7	microtubule-associated protein 7	17761
53614_at	0.00476	0.000286	4.91	0.477422	0.83	Reck	reversion-inducing-cysteine-rich protein with kazal motifs	53614
381921_at	0.00398	0.000214	5.07	0.473818	0.717	Taok2	TAO kinase 2	381921
68799_at	0.00437	0.000247	4.99	0.472706	0.717	Rgmb	repulsive guidance molecule family member B	68799
171286_at	0.00467	0.000278	-4.92	0.472393	-0.721	Slc12a8	solute carrier family 12 (potassium/chloride transporters), member 8	171286
104252_at	0.0041	0.000224	5.04	0.470073	0.867	Cdc42ep2	CDC42 effector protein (Rho GTPase binding) 2	104252
66260_at	0.00456	0.000265	-4.95	0.467948	-0.885	Tmem54	transmembrane protein 54	66260
108147_at	0.00449	0.000259	-4.96	0.467435	-0.736	Atic	5-aminoimidazole-4-carboxamide ribonucleotide formyltransferase/IMP cyclohydrolase	108147
75687_at	0.004	0.000216	5.06	0.467406	0.635	Ripor1	RHO family interacting cell polarization regulator 1	75687
11771_at	0.00406	0.000221	5.05	0.46499	0.444	Ap2a1	adaptor-related protein complex 2, alpha 1 subunit	11771
100217413_at	0.00479	0.000288	-4.9	0.464439	-0.794	Scarna10	small Cajal body-specific RNA 10	100217413
79555_at	0.00402	0.000218	-5.06	0.460193	-0.48	BC005537	cDNA sequence BC005537	79555
74760_at	0.00405	0.00022	5.05	0.45822	0.45	Rab3il1	RAB3A interacting protein (rabin3)-like 1	74760
20320_at	0.00402	0.000218	5.06	0.457265	0.408	Nptn	neuroplastin	20320
277010_at	0.00404	0.00022	5.06	0.456326	0.567	Marveld1	MARVEL (membrane-associating) domain containing 1	277010
66641_at	0.00421	0.000233	5.02	0.455545	0.915	Sike1	suppressor of IKBKE 1	66641
18414_at	0.00402	0.000218	5.06	0.454661	0.77	Osmr	oncostatin M receptor	18414
20597_at	0.00431	0.000242	5	0.453339	0.611	Smpd1	sphingomyelin phosphodiesterase 1, acid lysosomal	20597
11610_at	0.00418	0.00023	5.03	0.452929	0.61	Agtrap	angiotensin II, type I receptor-associated protein	11610
66190_at	0.0043	0.000241	5	0.451604	0.775	Acer3	alkaline ceramidase 3	66190
72469_at	0.00476	0.000286	-4.91	0.45153	-0.774	Plcd3	phospholipase C, delta 3	72469
97086_at	0.00449	0.000258	-4.96	0.449313	-0.578	Slc9b2	solute carrier family 9, subfamily B (NHA2, cation proton antiporter 2), member 2	97086
78560_at	0.00405	0.000221	5.05	0.447754	0.596	Adgra2	adhesion G protein-coupled receptor A2	78560
66294_at	0.00435	0.000245	4.99	0.444888	0.473	Fam3a	family with sequence similarity 3, member A	66294
105120_at	0.00486	0.000295	4.89	0.443412	0.929	AI197445	expressed sequence AI197445	105120
70439_at	0.00418	0.000231	-5.03	0.443011	-0.549	Taf15	TATA-box binding protein associated factor 15	70439
209212_at	0.00467	0.000278	-4.92	0.441568	-0.641	Osgin2	oxidative stress induced growth inhibitor family member 2	209212
93703_at	0.00457	0.000267	4.95	0.438778	0.943	Pcdhgb6	protocadherin gamma subfamily B, 6	93703
102465258_at	0.00407	0.000222	-5.05	0.437871	-1.21	Mir6516	microRNA 6516	102465258
20583_at	0.00458	0.000269	4.94	0.435027	0.977	Snai2	snail family zinc finger 2	20583
16589_at	0.00411	0.000225	5.04	0.433176	0.489	Uhmk1	U2AF homology motif (UHM) kinase 1	16589
26390_at	0.00495	0.000302	4.88	0.426765	0.582	Mapkbp1	mitogen-activated protein kinase binding protein 1	26390
21844_at	0.00495	0.000303	4.88	0.424591	0.551	Tiam1	T cell lymphoma invasion and metastasis 1	21844
68082_at	0.00472	0.000282	4.91	0.423015	0.701	Dusp19	dual specificity phosphatase 19	68082
208994_at	0.00435	0.000245	-4.99	0.422365	-0.707	Fam83b	family with sequence similarity 83, member B	208994
22379_at	0.00412	0.000226	5.04	0.418394	0.536	Fmnl3	formin-like 3	22379
13056_at	0.00483	0.000292	-4.9	0.41753	-0.833	Cyb561	cytochrome b-561	13056
18302_at	0.00418	0.000231	5.03	0.415378	0.868	Oit3	oncoprotein induced transcript 3	18302
237387_at	0.00495	0.000303	4.88	0.415145	0.671	Lrrc3	leucine rich repeat containing 3	237387
56350_at	0.00432	0.000243	-5	0.412956	-0.605	Arl3	ADP-ribosylation factor-like 3	56350
108167670_at	0.00414	0.000228	-5.03	0.410322	-0.422	Gm17415	60S ribosomal protein L7a pseudogene	108167670
100039940_at	0.00417	0.00023	-5.03	0.408321	-0.498	Gm12715	actin, gamma, cytoplasmic 1 pseudogene	100039940
57295_at	0.00452	0.000262	4.96	0.407666	0.707	Icmt	isoprenylcysteine carboxyl methyltransferase	57295
107769_at	0.00428	0.000239	-5.01	0.403498	-1.24	Tm6sf1	transmembrane 6 superfamily member 1	107769
215748_at	0.00418	0.000232	5.03	0.401371	0.995	Cnksr3	Cnksr family member 3	215748
16848_at	0.0042	0.000233	5.02	0.399788	0.567	Lfng	LFNG O-fucosylpeptide 3-beta-N-acetylglucosaminyltransferase	16848
105968_at	0.00497	0.000304	4.87	0.399665	0.96	AU021063	expressed sequence AU021063	105968
54381_at	0.00462	0.000273	-4.93	0.396936	-1.08	Cpq	carboxypeptidase Q	54381
19262_at	0.0042	0.000233	5.02	0.395279	0.465	Ptpra	protein tyrosine phosphatase, receptor type, A	19262
106952_at	0.00418	0.000232	5.03	0.395069	0.778	Arap3	ArfGAP with RhoGAP domain, ankyrin repeat and PH domain 3	106952
14360_at	0.00418	0.000232	5.03	0.394648	0.664	Fyn	Fyn proto-oncogene	14360
20441_at	0.00451	0.000261	4.96	0.390561	0.575	St3gal3	ST3 beta-galactoside alpha-2,3-sialyltransferase 3	20441
21835_at	0.00495	0.000303	4.87	0.389578	1.39	Thrsp	thyroid hormone responsive	21835
98221_at	0.0045	0.00026	-4.96	0.389094	-0.48	Eif3m	eukaryotic translation initiation factor 3, subunit M	98221
77579_at	0.00477	0.000287	-4.91	0.389077	-0.69	Myh10	myosin, heavy polypeptide 10, non-muscle	77579
11872_at	0.00501	0.00031	4.86	0.387814	1.1	Art2b	ADP-ribosyltransferase 2b	11872
194231_at	0.00501	0.00031	-4.86	0.387684	-0.796	Cnksr1	connector enhancer of kinase suppressor of Ras 1	194231
22370_at	0.00464	0.000274	-4.93	0.385333	-1.08	Vtn	vitronectin	22370
100043780_at	0.00481	0.000291	-4.9	0.384724	-0.702	Rps3a2	ribosomal protein S3A2	100043780
17240_at	0.005	0.000308	4.87	0.382809	0.612	Mdfi	MyoD family inhibitor	17240
69179_at	0.00474	0.000284	4.91	0.381873	0.736	Tmem110	transmembrane protein 110	69179
230967_at	0.00464	0.000275	4.93	0.381415	0.476	Cep104	centrosomal protein 104	230967
218454_at	0.00457	0.000268	4.94	0.380582	0.833	Lhfpl2	lipoma HMGIC fusion partner-like 2	218454
13822_at	0.00423	0.000235	5.02	0.37841	0.568	Epb41l2	erythrocyte membrane protein band 4.1 like 2	13822
20167_at	0.00498	0.000306	4.87	0.377552	0.972	Rtn2	reticulon 2 (Z-band associated protein)	20167
237754_at	0.00424	0.000236	5.02	0.377455	0.835	Btnl9	butyrophilin-like 9	237754
217410_at	0.00479	0.000289	4.9	0.375989	0.718	Trib2	tribbles pseudokinase 2	217410
239447_at	0.00498	0.000307	4.87	0.37586	1.73	Colec10	collectin sub-family member 10	239447
18792_at	0.00431	0.000242	-5	0.370073	-0.637	Plau	plasminogen activator, urokinase	18792
60406_at	0.00479	0.000288	-4.9	0.369214	-0.929	Sap30	sin3 associated polypeptide	60406
108168967_at	0.00472	0.000282	4.91	0.368818	0.677	Gm12648	predicted gene 12648	108168967
16525_at	0.00486	0.000295	-4.89	0.367498	-1.37	Kcnk1	potassium channel, subfamily K, member 1	16525
27050_at	0.0047	0.00028	-4.92	0.362655	-0.569	Rps3	ribosomal protein S3	27050
12628_at	0.00429	0.00024	5.01	0.36199	0.509	Cfh	complement component factor h	12628
54709_at	0.0043	0.000241	-5	0.361783	-0.555	Eif3i	eukaryotic translation initiation factor 3, subunit I	54709
270192_at	0.00486	0.000294	4.89	0.359802	1.02	Rab6b	RAB6B, member RAS oncogene family	270192
18221_at	0.00435	0.000245	-4.99	0.358064	-0.366	Nudc	nudC nuclear distribution protein	18221
110842_at	0.00478	0.000287	-4.9	0.357975	-0.718	Etfa	electron transferring flavoprotein, alpha polypeptide	110842
11433_at	0.00436	0.000246	-4.99	0.352237	-1.42	Acp5	acid phosphatase 5, tartrate resistant	11433
74137_at	0.00475	0.000285	4.91	0.352159	0.674	Nuak2	NUAK family, SNF1-like kinase, 2	74137
20198_at	0.00506	0.000315	-4.85	0.348647	-1.64	S100a4	S100 calcium binding protein A4	20198
100217422_at	0.00437	0.000247	-4.99	0.347859	-0.63	Snord13	small nucleolar RNA, C/D box 13	100217422
18408_at	0.00498	0.000307	-4.87	0.346739	-0.587	Slc25a15	solute carrier family 25 (mitochondrial carrier ornithine transporter), member 15	18408
19122_at	0.00495	0.000303	-4.87	0.345987	-0.949	Prnp	prion protein	19122
434394_at	0.00433	0.000244	-5	0.345421	-0.553	Gm5614	ribosomal protein L36 pseudogene	434394
246179_at	0.00513	0.000319	4.85	0.345328	0.797	Fktn	fukutin	246179
12190_at	0.00494	0.000301	4.88	0.344659	0.553	Brca2	breast cancer 2, early onset	12190
229227_at	0.00445	0.000255	4.97	0.339626	0.491	4932438A13Rik	RIKEN cDNA 4932438A13 gene	229227
320398_at	0.00496	0.000303	4.87	0.336305	0.983	Lrig3	leucine-rich repeats and immunoglobulin-like domains 3	320398
381334_at	0.00526	0.000329	-4.83	0.330397	-1.1	Gal3st2	galactose-3-O-sulfotransferase 2	381334
17988_at	0.00437	0.000248	4.99	0.328102	0.707	Ndrg1	N-myc downstream regulated gene 1	17988
56738_at	0.00486	0.000294	4.89	0.323236	1.01	Mocs1	molybdenum cofactor synthesis 1	56738
26898_at	0.00486	0.000295	-4.89	0.319427	-1.14	Ctsj	cathepsin J	26898
225020_at	0.00445	0.000255	4.97	0.318822	0.632	Fez2	fasciculation and elongation protein zeta 2 (zygin II)	225020
329727_at	0.00528	0.000332	4.82	0.316882	0.946	Dennd2c	DENN/MADD domain containing 2C	329727
17087_at	0.00445	0.000255	4.97	0.316485	2.03	Ly96	lymphocyte antigen 96	17087
23872_at	0.00442	0.000252	4.98	0.315147	0.622	Ets2	E26 avian leukemia oncogene 2, 3' domain	23872
243983_at	0.0052	0.000324	-4.84	0.312584	-0.54	Zdhhc13	zinc finger, DHHC domain containing 13	243983
17153_at	0.00498	0.000306	-4.87	0.307081	-0.595	Mal	myelin and lymphocyte protein, T cell differentiation protein	17153
20226_at	0.00449	0.000259	-4.96	0.305084	-0.527	Sars	seryl-aminoacyl-tRNA synthetase	20226
27081_at	0.00506	0.000314	4.85	0.304798	0.708	Zfp275	zinc finger protein 275	27081
21415_at	0.00445	0.000255	4.97	0.304472	0.984	Tcf7l1	transcription factor 7 like 1 (T cell specific, HMG box)	21415
12406_at	0.00445	0.000256	-4.97	0.300268	-0.507	Serpinh1	serine (or cysteine) peptidase inhibitor, clade H, member 1	12406
667551_at	0.00459	0.00027	-4.94	0.299925	-0.552	Vmn1r157	vomeronasal 1 receptor 157	667551
77975_at	0.00449	0.000259	4.96	0.297395	0.602	Tmem50b	transmembrane protein 50B	77975
100217442_at	0.00457	0.000267	-4.94	0.297072	-1.3	Snora30	small nucleolar RNA, H/ACA box 30	100217442
57764_at	0.00445	0.000256	4.97	0.296187	1.07	Ntn4	netrin 4	57764
57246_at	0.00532	0.000336	-4.82	0.293969	-1.53	Tbx20	T-box 20	57246
69608_at	0.00457	0.000267	4.95	0.293145	0.366	Sec24d	Sec24 related gene family, member D (S. cerevisiae)	69608
14083_at	0.00448	0.000258	4.97	0.292814	0.798	Ptk2	PTK2 protein tyrosine kinase 2	14083
14344_at	0.00527	0.000331	-4.83	0.286704	-0.881	Fut2	fucosyltransferase 2	14344
59038_at	0.00462	0.000272	4.93	0.28022	0.57	Pxmp4	peroxisomal membrane protein 4	59038
67286_at	0.00501	0.00031	-4.86	0.278947	-0.529	Ift22	intraflagellar transport 22	67286
21687_at	0.00451	0.000261	4.96	0.277568	0.899	Tek	TEK receptor tyrosine kinase	21687
73830_at	0.00451	0.000262	-4.96	0.276975	-0.469	Eif3k	eukaryotic translation initiation factor 3, subunit K	73830
22412_at	0.0049	0.000298	4.88	0.273735	1.08	Wnt9b	wingless-type MMTV integration site family, member 9B	22412
56431_at	0.00451	0.000261	-4.96	0.272115	-0.417	Dstn	destrin	56431
72075_at	0.00457	0.000267	-4.95	0.27154	-0.413	Ogfr	opioid growth factor receptor	72075
243642_at	0.00451	0.000261	-4.96	0.270387	-0.568	Gm4968	ribosomal protein S2 pseudogene	243642
243881_at	0.00457	0.000268	-4.94	0.267943	-0.476	Cyp2b23	cytochrome P450, family 2, subfamily b, polypeptide 23	243881
75751_at	0.00509	0.000316	-4.85	0.266846	-0.436	Ipo4	importin 4	75751
14102_at	0.00456	0.000266	4.95	0.264401	0.867	Fas	Fas (TNF receptor superfamily member 6)	14102
76025_at	0.00478	0.000287	4.9	0.263959	0.643	Cant1	calcium activated nucleotidase 1	76025
72145_at	0.00456	0.000265	4.95	0.263319	0.441	Wdfy3	WD repeat and FYVE domain containing 3	72145
14854_at	0.00528	0.000332	-4.82	0.259141	-0.539	Gss	glutathione synthetase	14854
13010_at	0.00456	0.000266	-4.95	0.255537	-0.54	Cst3	cystatin C	13010
70178_at	0.00476	0.000286	-4.91	0.252136	-0.521	Abhd17c	abhydrolase domain containing 17C	70178
20216_at	0.00553	0.000353	-4.79	0.248503	-1.24	Acsm3	acyl-CoA synthetase medium-chain family member 3	20216
320799_at	0.00501	0.00031	4.86	0.248484	0.863	Zhx3	zinc fingers and homeoboxes 3	320799
67246_at	0.00474	0.000284	4.91	0.248169	0.421	2810474O19Rik	RIKEN cDNA 2810474O19 gene	67246
67693_at	0.00528	0.000332	-4.82	0.242636	-0.83	Hypk	huntingtin interacting protein K	67693
70129_at	0.00554	0.000355	-4.79	0.237883	-1.09	Slc44a4	solute carrier family 44, member 4	70129
13096_at	0.00486	0.000295	4.89	0.232971	1.07	Cyp2c37	cytochrome P450, family 2. subfamily c, polypeptide 37	13096
67933_at	0.00549	0.00035	4.79	0.23257	0.649	Hcfc2	host cell factor C2	67933
235584_at	0.00464	0.000274	4.93	0.225158	0.798	Dusp7	dual specificity phosphatase 7	235584
66408_at	0.00566	0.000367	4.77	0.224456	0.529	Aptx	aprataxin	66408
74126_at	0.00526	0.000329	4.83	0.220598	0.483	Syvn1	synovial apoptosis inhibitor 1, synoviolin	74126
19716_at	0.00564	0.000364	-4.77	0.220129	-1.29	Bex1	brain expressed X-linked 1	19716
71751_at	0.00564	0.000366	-4.77	0.214879	-0.655	Map3k13	mitogen-activated protein kinase kinase kinase 13	71751
387189_at	0.00564	0.000365	4.77	0.21404	0.795	Mir194-1	microRNA 194-1	387189
225363_at	0.00467	0.000277	-4.92	0.209776	-0.473	Etf1	eukaryotic translation termination factor 1	225363
78926_at	0.00494	0.000302	4.88	0.208994	0.674	Gas2l1	growth arrest-specific 2 like 1	78926
66235_at	0.0047	0.000281	-4.92	0.208358	-0.515	Eif1ax	eukaryotic translation initiation factor 1A, X-linked	66235
57266_at	0.00537	0.000341	-4.81	0.208038	-2.07	Cxcl14	chemokine (C-X-C motif) ligand 14	57266
69034_at	0.00566	0.000367	4.77	0.207967	0.579	Nupr1l	nuclear protein transcriptional regulator 1 like	69034
19261_at	0.00467	0.000278	-4.92	0.207836	-0.695	Sirpa	signal-regulatory protein alpha	19261
233280_at	0.00568	0.00037	4.76	0.205128	0.763	Nipa1	non imprinted in Prader-Willi/Angelman syndrome 1 homolog (human)	233280
58207_at	0.00472	0.000282	4.91	0.204817	0.853	Slc43a3	solute carrier family 43, member 3	58207
67809_at	0.00563	0.000363	4.77	0.203387	0.911	Rmdn3	regulator of microtubule dynamics 3	67809
16643_at	0.0057	0.000372	-4.76	0.202806	-1.14	Klrd1	killer cell lectin-like receptor, subfamily D, member 1	16643
14369_at	0.00577	0.000377	-4.75	0.201745	-0.562	Fzd7	frizzled class receptor 7	14369
71971_at	0.00579	0.000379	4.75	0.196004	0.752	Zswim1	zinc finger SWIM-type containing 1	71971
12832_at	0.00541	0.000344	-4.8	0.195906	-0.612	Col5a2	collagen, type V, alpha 2	12832
70097_at	0.00471	0.000281	4.92	0.195578	0.541	Sash1	SAM and SH3 domain containing 1	70097
231637_at	0.00498	0.000306	4.87	0.195189	0.666	Ssh1	slingshot protein phosphatase 1	231637
18432_at	0.00486	0.000295	-4.89	0.191039	-0.514	Mybbp1a	MYB binding protein (P160) 1a	18432
29871_at	0.00527	0.000331	4.83	0.189238	0.689	Scmh1	sex comb on midleg homolog 1	29871
225861_at	0.00582	0.000383	4.74	0.184899	0.824	Snx32	sorting nexin 32	225861
20272_at	0.00535	0.000338	-4.81	0.183782	-0.62	Scn7a	sodium channel, voltage-gated, type VII, alpha	20272
229473_at	0.00506	0.000314	4.85	0.183615	0.497	Tmem131l	transmembrane 131 like	229473
210789_at	0.0051	0.000317	4.85	0.18289	0.577	Tbc1d4	TBC1 domain family, member 4	210789
72269_at	0.00537	0.00034	4.81	0.182687	0.989	Cda	cytidine deaminase	72269
320438_at	0.00582	0.000383	4.74	0.181086	0.728	Alg6	asparagine-linked glycosylation 6 (alpha-1,3,-glucosyltransferase)	320438
27967_at	0.00491	0.000299	4.88	0.17669	0.496	Cherp	calcium homeostasis endoplasmic reticulum protein	27967
380753_at	0.00553	0.000353	4.79	0.173589	0.61	Atxn7l1	ataxin 7-like 1	380753
214742_at	0.00554	0.000355	4.79	0.170068	0.608	Rcor3	REST corepressor 3	214742
229517_at	0.00577	0.000377	4.75	0.16932	0.832	Slc25a44	solute carrier family 25, member 44	229517
110911_at	0.00479	0.000289	4.9	0.16926	0.615	Cds2	CDP-diacylglycerol synthase (phosphatidate cytidylyltransferase) 2	110911
54614_at	0.00564	0.000366	4.77	0.16686	0.631	Prpf40b	pre-mRNA processing factor 40B	54614
108657_at	0.00484	0.000293	4.89	0.164281	0.504	Rnpepl1	arginyl aminopeptidase (aminopeptidase B)-like 1	108657
140795_at	0.00582	0.000382	-4.74	0.151387	-0.917	P2ry14	purinergic receptor P2Y, G-protein coupled, 14	140795
11625_at	0.00486	0.000295	-4.89	0.150092	-1.02	Ahsg	alpha-2-HS-glycoprotein	11625
100316684_at	0.00575	0.000375	-4.76	0.146994	-0.584	Mir1898	microRNA 1898	100316684
22321_at	0.00556	0.000356	-4.78	0.14652	-0.643	Vars	valyl-tRNA synthetase	22321
235527_at	0.00549	0.00035	4.79	0.14528	0.976	Plscr4	phospholipid scramblase 4	235527
105244590_at	0.00581	0.000381	4.75	0.142976	0.711	Gm16231	predicted gene 16231	105244590
79233_at	0.00523	0.000327	4.83	0.14219	0.589	Zfp319	zinc finger protein 319	79233
21366_at	0.00491	0.000299	-4.88	0.140318	-0.723	Slc6a6	solute carrier family 6 (neurotransmitter transporter, taurine), member 6	21366
77963_at	0.00562	0.000362	-4.77	0.140256	-0.87	Hook1	hook microtubule tethering protein 1	77963
21871_at	0.0049	0.000298	4.88	0.139627	0.443	Atp6v0a2	ATPase, H+ transporting, lysosomal V0 subunit A2	21871
18222_at	0.00502	0.000311	4.86	0.138363	0.786	Numb	NUMB endocytic adaptor protein	18222
70737_at	0.00596	0.000398	-4.72	0.130517	-0.902	Cgn	cingulin	70737
216543_at	0.00562	0.000362	4.78	0.128064	0.917	Cep68	centrosomal protein 68	216543
20910_at	0.00498	0.000306	4.87	0.125031	0.697	Stxbp1	syntaxin binding protein 1	20910
21672_at	0.00501	0.00031	-4.86	0.124192	-0.499	Prdx2	peroxiredoxin 2	21672
69834_at	0.00591	0.000392	4.73	0.12274	0.542	Rab43	RAB43, member RAS oncogene family	69834
12633_at	0.00506	0.000314	4.85	0.120581	0.582	Cflar	CASP8 and FADD-like apoptosis regulator	12633
227720_at	0.00537	0.000341	4.81	0.119325	0.543	Nup214	nucleoporin 214	227720
625591_at	0.00597	0.0004	4.72	0.117248	1.18	Cldn34c2	claudin 34C2	625591
16423_at	0.005	0.000308	4.87	0.11067	0.565	Cd47	CD47 antigen (Rh-related antigen, integrin-associated signal transducer)	16423
100043000_at	0.00501	0.000309	-4.86	0.110103	-0.619	Rpl3-ps1	ribosomal protein L3, pseudogene 1	100043000
102103_at	0.00498	0.000306	4.87	0.109528	0.427	Mtus1	mitochondrial tumor suppressor 1	102103
56309_at	0.00551	0.000352	-4.79	0.108973	-0.593	Mycbp	MYC binding protein	56309
12224_at	0.00596	0.000398	-4.72	0.108258	-1.51	Klf5	Kruppel-like factor 5	12224
623174_at	0.00501	0.000309	-4.86	0.104372	-0.556	Rpl34-ps2	ribosomal protein L34, pseudogene 2	623174
268469_at	0.00502	0.000311	4.86	0.095638	0.736	Zfp652	zinc finger protein 652	268469
12614_at	0.00619	0.00042	-4.69	0.094605	-0.846	Celsr1	cadherin, EGF LAG seven-pass G-type receptor 1	12614
16592_at	0.00597	0.000398	-4.72	0.092316	-0.653	Fabp5	fatty acid binding protein 5, epidermal	16592
621976_at	0.00564	0.000366	4.77	0.09129	0.572	Tmem170b	transmembrane protein 170B	621976
170829_at	0.00544	0.000346	4.8	0.086905	0.674	Tram2	translocating chain-associating membrane protein 2	170829
68021_at	0.00601	0.000404	-4.71	0.082416	-0.644	Bphl	biphenyl hydrolase-like (serine hydrolase, breast epithelial mucin-associated antigen)	68021
22042_at	0.00605	0.000407	-4.71	0.079228	-0.928	Tfrc	transferrin receptor	22042
64381_at	0.0061	0.000412	4.7	0.075776	0.939	Ms4a8a	membrane-spanning 4-domains, subfamily A, member 8A	64381
229900_at	0.00521	0.000325	4.84	0.075208	0.853	Gbp7	guanylate binding protein 7	229900
18591_at	0.00585	0.000386	-4.74	0.074671	-0.797	Pdgfb	platelet derived growth factor, B polypeptide	18591
11933_at	0.00512	0.000319	4.85	0.073175	0.526	Atp1b3	ATPase, Na+/K+ transporting, beta 3 polypeptide	11933
140497_at	0.00627	0.000427	-4.68	0.065501	-1.24	Cd300c2	CD300C molecule 2	140497
15510_at	0.00527	0.000331	-4.83	0.059311	-0.723	Hspd1	heat shock protein 1 (chaperonin)	15510
23945_at	0.0052	0.000324	4.84	0.056277	0.823	Mgll	monoglyceride lipase	23945
19378_at	0.00638	0.000438	-4.67	0.049194	-0.731	Aldh1a2	aldehyde dehydrogenase family 1, subfamily A2	19378
16590_at	0.00521	0.000326	4.83	0.048225	0.959	Kit	KIT proto-oncogene receptor tyrosine kinase	16590
12455_at	0.0058	0.00038	4.75	0.04405	0.613	Ccnt1	cyclin T1	12455
69019_at	0.0054	0.000343	-4.8	0.03968	-0.516	Spcs1	signal peptidase complex subunit 1 homolog (S. cerevisiae)	69019
545650_at	0.00619	0.000421	4.69	0.039465	0.736	Gm13277	predicted gene 13277	545650
68487_at	0.00532	0.000336	4.82	0.038064	0.957	Tmem140	transmembrane protein 140	68487
83768_at	0.00541	0.000344	4.8	0.03665	0.569	Dpp7	dipeptidylpeptidase 7	83768
100041925_at	0.00526	0.000329	-4.83	0.035539	-0.582	Gm14586	predicted gene 14586	100041925
319185_at	0.00526	0.00033	-4.83	0.034796	-0.955	Hist1h2bl	histone cluster 1, H2bl	319185
14257_at	0.00529	0.000333	4.82	0.034396	0.82	Flt4	FMS-like tyrosine kinase 4	14257
13106_at	0.00564	0.000365	4.77	0.032693	1.13	Cyp2e1	cytochrome P450, family 2, subfamily e, polypeptide 1	13106
15587_at	0.00528	0.000332	4.82	0.027772	0.793	Hyal2	hyaluronoglucosaminidase 2	15587
72297_at	0.00528	0.000332	4.82	0.026618	0.753	B3gnt3	UDP-GlcNAc:betaGal beta-1,3-N-acetylglucosaminyltransferase 3	72297
27528_at	0.00588	0.000389	-4.74	0.025765	-0.804	Nrep	neuronal regeneration related protein	27528
170625_at	0.00533	0.000336	4.82	0.023528	0.387	Snx18	sorting nexin 18	170625
15902_at	0.00529	0.000333	-4.82	0.023422	-0.802	Id2	inhibitor of DNA binding 2	15902
67130_at	0.00535	0.000339	-4.81	0.023251	-0.677	Ndufa6	NADH dehydrogenase (ubiquinone) 1 alpha subcomplex, 6 (B14)	67130
77041_at	0.00618	0.000419	4.69	0.022719	0.591	Arsk	arylsulfatase K	77041
14775_at	0.00535	0.000339	-4.81	0.009804	-0.701	Gpx1	glutathione peroxidase 1	14775
14667_at	0.00535	0.000338	-4.81	0.009358	-0.937	Gm2a	GM2 ganglioside activator protein	14667
17842_at	0.00595	0.000396	4.73	0.007096	1.1	Mup3	major urinary protein 3	17842
71774_at	0.0065	0.000449	-4.66	0.005477	-0.896	Shroom1	shroom family member 1	71774
15476_at	0.00593	0.000394	-4.73	0.003659	-0.534	Hs3st1	heparan sulfate (glucosamine) 3-O-sulfotransferase 1	15476
242248_at	0.00638	0.000437	4.67	0.003288	0.759	Bank1	B cell scaffold protein with ankyrin repeats 1	242248
76608_at	0.00597	0.000399	4.72	0.00125	0.496	Hectd3	HECT domain E3 ubiquitin protein ligase 3	76608
24051_at	0.00564	0.000365	4.77	0.000945	0.737	Sgcb	sarcoglycan, beta (dystrophin-associated glycoprotein)	24051
18196_at	0.00648	0.000446	4.66	0.000458	0.586	Nsg1	neuron specific gene family member 1	18196
269356_at	0.00657	0.000455	-4.65	-0.001198	-0.515	Slc4a11	solute carrier family 4, sodium bicarbonate transporter-like, member 11	269356
327900_at	0.00649	0.000448	-4.66	-0.002153	-0.536	Ubtd2	ubiquitin domain containing 2	327900
76795_at	0.00539	0.000342	4.81	-0.003965	0.603	Tbc1d9b	TBC1 domain family, member 9B	76795
14962_at	0.00572	0.000373	-4.76	-0.00504	-0.849	Cfb	complement factor B	14962
12728_at	0.0061	0.000411	4.7	-0.005452	0.528	Clcn5	chloride channel, voltage-sensitive 5	12728
320534_at	0.00558	0.000358	4.78	-0.012029	0.697	Tmem104	transmembrane protein 104	320534
11501_at	0.0063	0.000429	-4.68	-0.013571	-2.89	Adam8	a disintegrin and metallopeptidase domain 8	11501
68750_at	0.00554	0.000354	4.79	-0.014437	0.478	Rreb1	ras responsive element binding protein 1	68750
12319_at	0.00544	0.000346	4.8	-0.01463	0.922	Car8	carbonic anhydrase 8	12319
209456_at	0.00582	0.000383	-4.74	-0.01655	-0.659	Trp53bp2	transformation related protein 53 binding protein 2	209456
72121_at	0.00647	0.000445	4.66	-0.01716	0.58	Dennd2d	DENN/MADD domain containing 2D	72121
104910_at	0.00668	0.000466	-4.64	-0.02239	-0.865	Slc25a47	solute carrier family 25, member 47	104910
100042180_at	0.00547	0.000349	-4.8	-0.023413	-0.535	Gm11353	ribosomal protein S8 pseudogene	100042180
12808_at	0.00669	0.000467	-4.63	-0.025184	-0.923	Cobl	cordon-bleu WH2 repeat	12808
73608_at	0.00666	0.000464	-4.64	-0.030821	-0.621	Marveld3	MARVEL (membrane-associating) domain containing 3	73608
71436_at	0.0061	0.000412	-4.7	-0.036043	-0.824	Flrt3	fibronectin leucine rich transmembrane protein 3	71436
104015_at	0.00598	0.000401	4.72	-0.036728	0.402	Synj1	synaptojanin 1	104015
231507_at	0.00597	0.000401	-4.72	-0.039892	-1.18	Plac8	placenta-specific 8	231507
56233_at	0.00559	0.000359	4.78	-0.0414	0.52	Hdac7	histone deacetylase 7	56233
81000_at	0.00649	0.000447	4.66	-0.044911	0.574	Rad54l2	RAD54 like 2 (S. cerevisiae)	81000
72022_at	0.00619	0.000419	-4.69	-0.044924	-0.652	Slc35f2	solute carrier family 35, member F2	72022
242126_at	0.00672	0.00047	4.63	-0.045634	0.878	Slc22a15	solute carrier family 22 (organic anion/cation transporter), member 15	242126
20358_at	0.00558	0.000358	4.78	-0.046518	0.844	Sema6a	sema domain, transmembrane domain (TM), and cytoplasmic domain, (semaphorin) 6A	20358
20649_at	0.00559	0.000359	4.78	-0.051575	1.02	Sntb1	syntrophin, basic 1	20649
14366_at	0.00559	0.000359	4.78	-0.052151	0.82	Fzd4	frizzled class receptor 4	14366
319388_at	0.00619	0.00042	4.69	-0.053048	0.802	Irx3os	iroquois homeobox 3, opposite strand	319388
20024_at	0.00559	0.00036	-4.78	-0.053599	-0.464	Sub1	SUB1 homolog (S. cerevisiae)	20024
66355_at	0.00599	0.000403	4.72	-0.053616	0.658	Gmpr	guanosine monophosphate reductase	66355
12475_at	0.00586	0.000387	-4.74	-0.054366	-1.93	Cd14	CD14 antigen	12475
224792_at	0.00564	0.000365	4.77	-0.059128	0.951	Adgrf5	adhesion G protein-coupled receptor F5	224792
15950_at	0.00562	0.000362	4.78	-0.059979	0.634	Ifi203	interferon activated gene 203	15950
11655_at	0.00579	0.000379	-4.75	-0.061745	-0.826	Alas1	aminolevulinic acid synthase 1	11655
791415_at	0.00641	0.00044	4.67	-0.063387	0.485	Gm12500	predicted gene 12500	791415
73723_at	0.00563	0.000363	-4.77	-0.063824	-0.705	Sh3bgrl3	SH3 domain binding glutamic acid-rich protein-like 3	73723
98828_at	0.0057	0.000371	-4.76	-0.064464	-0.469	Cdc123	cell division cycle 123	98828
667952_at	0.00597	0.0004	-4.72	-0.065559	-0.859	Gm8894	myosin light polypeptide 6 alkali smooth muscle and non-muscle protein, pseudogene	667952
13099_at	0.00568	0.000369	4.76	-0.069659	0.937	Cyp2c40	cytochrome P450, family 2, subfamily c, polypeptide 40	13099
18631_at	0.00672	0.000471	-4.63	-0.074194	-0.637	Pex11a	peroxisomal biogenesis factor 11 alpha	18631
381290_at	0.00566	0.000367	4.77	-0.074685	0.892	Atp2b4	ATPase, Ca++ transporting, plasma membrane 4	381290
668572_at	0.00695	0.000493	4.6	-0.076051	0.723	2610021A01Rik	RIKEN cDNA 2610021A01 gene	668572
208194_at	0.00688	0.000487	4.61	-0.076364	0.604	Exog	endo/exonuclease (5'-3'), endonuclease G-like	208194
74068_at	0.0061	0.000411	-4.7	-0.076609	-0.937	Asz1	ankyrin repeat, SAM and basic leucine zipper domain containing 1	74068
100217435_at	0.00653	0.000451	-4.65	-0.078481	-0.608	Snord90	small nucleolar RNA, C/D box 90	100217435
12370_at	0.00567	0.000368	4.77	-0.078497	0.687	Casp8	caspase 8	12370
98432_at	0.00596	0.000397	4.72	-0.084276	0.496	Phlpp1	PH domain and leucine rich repeat protein phosphatase 1	98432
212114_at	0.00597	0.000401	4.72	-0.086654	0.525	Nhlrc3	NHL repeat containing 3	212114
22134_at	0.0057	0.000371	4.76	-0.086811	0.471	Tgoln1	trans-golgi network protein	22134
101148_at	0.0059	0.00039	-4.73	-0.089541	-0.555	Bmt2	base methyltransferase of 25S rRNA 2	101148
20637_at	0.00582	0.000382	-4.75	-0.091636	-0.504	Snrnp70	small nuclear ribonucleoprotein 70 (U1)	20637
16998_at	0.00672	0.000471	-4.63	-0.09545	-0.871	Ltbp3	latent transforming growth factor beta binding protein 3	16998
11789_at	0.0058	0.00038	4.75	-0.095719	0.612	Apc	adenomatosis polyposis coli	11789
28253_at	0.00661	0.000459	4.64	-0.097953	0.852	Slco1b2	solute carrier organic anion transporter family, member 1b2	28253
192216_at	0.00577	0.000377	4.75	-0.098664	1.72	Tmem47	transmembrane protein 47	192216
73122_at	0.00586	0.000387	4.74	-0.099644	0.557	Tgfbrap1	transforming growth factor, beta receptor associated protein 1	73122
14872_at	0.00711	0.000511	4.58	-0.10243	0.686	Gstt2	glutathione S-transferase, theta 2	14872
66268_at	0.00623	0.000424	-4.69	-0.102907	-0.459	Pigyl	phosphatidylinositol glycan anchor biosynthesis, class Y-like	66268
56700_at	0.00578	0.000378	4.75	-0.104709	0.406	Glmp	glycosylated lysosomal membrane protein	56700
117586_at	0.0065	0.000448	4.66	-0.104806	0.584	A1bg	alpha-1-B glycoprotein	117586
20299_at	0.00683	0.00048	-4.62	-0.10614	-1.28	Ccl22	chemokine (C-C motif) ligand 22	20299
320924_at	0.00711	0.000511	4.58	-0.106717	1.04	Ccbe1	collagen and calcium binding EGF domains 1	320924
13855_at	0.00638	0.000437	4.67	-0.107519	0.745	Epn2	epsin 2	13855
216892_at	0.00582	0.000383	4.74	-0.10755	0.579	Spns2	spinster homolog 2	216892
73668_at	0.00687	0.000485	4.61	-0.10794	0.712	Ttc21b	tetratricopeptide repeat domain 21B	73668
68204_at	0.00695	0.000494	-4.6	-0.109997	-0.705	2900060B14Rik	RIKEN cDNA 2900060B14 gene	68204
194590_at	0.00675	0.000473	-4.63	-0.112103	-0.704	Reps2	RALBP1 associated Eps domain containing protein 2	194590
97820_at	0.00585	0.000386	4.74	-0.115065	0.631	4833439L19Rik	RIKEN cDNA 4833439L19 gene	97820
19296_at	0.00714	0.000515	-4.58	-0.115448	-0.702	Pvt1	plasmacytoma variant translocation 1	19296
80905_at	0.00679	0.000476	4.62	-0.115685	0.601	Polh	polymerase (DNA directed), eta (RAD 30 related)	80905
329152_at	0.00586	0.000387	4.74	-0.116571	0.851	Hecw2	HECT, C2 and WW domain containing E3 ubiquitin protein ligase 2	329152
240168_at	0.00585	0.000386	4.74	-0.119904	0.756	Rasgrp3	RAS, guanyl releasing protein 3	240168
102638448_at	0.00591	0.000391	-4.73	-0.121618	-0.669	LOC102638448	40S ribosomal protein S7 pseudogene	102638448
75764_at	0.00711	0.000511	4.58	-0.123589	0.573	Slx1b	SLX1 structure-specific endonuclease subunit homolog B (S. cerevisiae)	75764
107723_at	0.00589	0.00039	4.73	-0.125496	0.539	Slc12a6	solute carrier family 12, member 6	107723
16601_at	0.00593	0.000394	4.73	-0.128596	0.645	Klf9	Kruppel-like factor 9	16601
76453_at	0.00714	0.000514	4.58	-0.129754	0.736	Prss23	protease, serine 23	76453
75746_at	0.00726	0.000526	4.57	-0.131867	0.848	Morc4	microrchidia 4	75746
69219_at	0.00594	0.000395	4.73	-0.134143	0.75	Ddah1	dimethylarginine dimethylaminohydrolase 1	69219
105439_at	0.00704	0.000503	-4.59	-0.134765	-0.643	Slain1	SLAIN motif family, member 1	105439
76199_at	0.00612	0.000414	4.7	-0.137879	0.547	Med13l	mediator complex subunit 13-like	76199
28075_at	0.00605	0.000408	4.71	-0.13897	0.589	Desi1	desumoylating isopeptidase 1	28075
12509_at	0.00592	0.000392	4.73	-0.141507	1.41	Cd59a	CD59a antigen	12509
16004_at	0.00661	0.00046	-4.64	-0.144364	-0.943	Igf2r	insulin-like growth factor 2 receptor	16004
241296_at	0.00593	0.000394	4.73	-0.144634	0.6	Lrrc8a	leucine rich repeat containing 8A	241296
207425_at	0.00612	0.000414	4.7	-0.144898	0.486	Wdr11	WD repeat domain 11	207425
432777_at	0.00703	0.000501	-4.6	-0.144928	-0.803	Eprn	ephemeron, early developmental lncRNA	432777
75454_at	0.00711	0.00051	-4.59	-0.146691	-0.581	Phpt1	phosphohistidine phosphatase 1	75454
268396_at	0.00728	0.000531	-4.56	-0.146965	-1.11	Sh3pxd2b	SH3 and PX domains 2B	268396
56473_at	0.00596	0.000397	-4.72	-0.148419	-0.658	Fads2	fatty acid desaturase 2	56473
53627_at	0.00708	0.000507	4.59	-0.14994	0.943	Porcn	porcupine O-acyltransferase	53627
27387_at	0.00661	0.000459	4.64	-0.150693	0.949	Sh2d3c	SH2 domain containing 3C	27387
11302_at	0.00724	0.000523	4.57	-0.151877	0.508	Aatk	apoptosis-associated tyrosine kinase	11302
76936_at	0.00596	0.000396	-4.72	-0.154272	-0.42	Hnrnpm	heterogeneous nuclear ribonucleoprotein M	76936
226252_at	0.00603	0.000406	4.71	-0.154896	0.517	Fam160b1	family with sequence similarity 160, member B1	226252
216831_at	0.00735	0.000539	-4.56	-0.155075	-0.634	Arhgap44	Rho GTPase activating protein 44	216831
338354_at	0.00731	0.000534	4.56	-0.155157	0.562	Zfp780b	zinc finger protein 780B	338354
17160_at	0.00597	0.0004	4.72	-0.155875	0.43	Man2b2	mannosidase 2, alpha B2	17160
76257_at	0.00735	0.00054	4.55	-0.158131	0.927	Slc38a3	solute carrier family 38, member 3	76257
22334_at	0.00597	0.000399	-4.72	-0.159428	-0.423	Vdac2	voltage-dependent anion channel 2	22334
76267_at	0.00597	0.000399	4.72	-0.160535	0.53	Fads1	fatty acid desaturase 1	76267
107771_at	0.00638	0.000438	-4.67	-0.16258	-0.664	Bmyc	brain expressed myelocytomatosis oncogene	107771
69815_at	0.00735	0.000539	-4.56	-0.163972	-0.718	Krtcap3	keratinocyte associated protein 3	69815
230991_at	0.00731	0.000534	4.56	-0.16444	0.64	Fndc10	fibronectin type III domain containing 10	230991
18099_at	0.00657	0.000456	4.65	-0.165018	0.531	Nlk	nemo like kinase	18099
629059_at	0.00598	0.000401	4.72	-0.165137	0.861	Fam124a	family with sequence similarity 124, member A	629059
12398_at	0.00612	0.000414	4.7	-0.165351	0.604	Cbfa2t3	core-binding factor, runt domain, alpha subunit 2, translocated to, 3 (human)	12398
50766_at	0.00598	0.000402	4.72	-0.165568	0.767	Crim1	cysteine rich transmembrane BMP regulator 1 (chordin like)	50766
242406_at	0.00671	0.000469	4.63	-0.166954	0.821	Rgp1	RAB6A GEF compex partner 1	242406
18596_at	0.00707	0.000506	-4.59	-0.170022	-1.02	Pdgfrb	platelet derived growth factor receptor, beta polypeptide	18596
68968_at	0.00703	0.000502	4.59	-0.170108	0.607	Cdan1	congenital dyserythropoietic anemia, type I (human)	68968
50723_at	0.00696	0.000495	-4.6	-0.172118	-0.626	Icosl	icos ligand	50723
666938_at	0.00682	0.000479	4.62	-0.17281	0.57	Bend4	BEN domain containing 4	666938
219149_at	0.00742	0.000547	4.55	-0.176784	0.971	Xkr6	X-linked Kx blood group related 6	219149
52357_at	0.00619	0.00042	4.69	-0.177701	0.697	Wwc2	WW, C2 and coiled-coil domain containing 2	52357
233210_at	0.00691	0.000491	4.61	-0.178628	0.575	Prr12	proline rich 12	233210
15370_at	0.00619	0.000421	-4.69	-0.178809	-1.3	Nr4a1	nuclear receptor subfamily 4, group A, member 1	15370
11865_at	0.00623	0.000424	4.69	-0.181399	0.651	Arntl	aryl hydrocarbon receptor nuclear translocator-like	11865
73390_at	0.00727	0.000528	4.57	-0.185974	0.799	Msl3l2	MSL3 like 2	73390
237436_at	0.00749	0.000554	-4.54	-0.187745	-1.08	Gas2l3	growth arrest-specific 2 like 3	237436
16365_at	0.00711	0.000512	-4.58	-0.188281	-2.57	Acod1	aconitate decarboxylase 1	16365
11910_at	0.00647	0.000445	-4.66	-0.194543	-2.67	Atf3	activating transcription factor 3	11910
53972_at	0.00758	0.000563	-4.53	-0.196136	-0.779	Ngef	neuronal guanine nucleotide exchange factor	53972
52521_at	0.00688	0.000487	-4.61	-0.203601	-0.431	Zfp622	zinc finger protein 622	52521
97541_at	0.00631	0.000431	-4.68	-0.205521	-0.449	Qars	glutaminyl-tRNA synthetase	97541
319940_at	0.00636	0.000435	-4.67	-0.207613	-0.437	Sorbs2os	sorbin and SH3 domain containing 2, opposite strand	319940
17313_at	0.00661	0.00046	-4.64	-0.207984	-0.457	Mgp	matrix Gla protein	17313
66343_at	0.00728	0.000531	4.56	-0.211257	0.779	Tmem177	transmembrane protein 177	66343
93683_at	0.00678	0.000475	4.62	-0.212291	0.912	Glce	glucuronyl C5-epimerase	93683
18132_at	0.00632	0.000432	4.68	-0.212373	0.701	Notch4	notch 4	18132
20972_at	0.00728	0.000531	-4.56	-0.212416	-0.624	Syngr1	synaptogyrin 1	20972
52064_at	0.00661	0.000459	4.64	-0.212604	0.705	Coq5	coenzyme Q5 methyltransferase	52064
12495_at	0.00619	0.00042	-4.69	-0.213527	-0.519	Entpd1	ectonucleoside triphosphate diphosphohydrolase 1	12495
11520_at	0.0062	0.000422	-4.69	-0.216451	-0.643	Plin2	perilipin 2	11520
320832_at	0.00754	0.000558	-4.54	-0.222085	-1.48	Sirpb1a	signal-regulatory protein beta 1A	320832
12517_at	0.00687	0.000485	-4.61	-0.223028	-1.94	Cd72	CD72 antigen	12517
18104_at	0.0073	0.000533	4.56	-0.223508	0.847	Nqo1	NAD(P)H dehydrogenase, quinone 1	18104
20969_at	0.00721	0.000521	-4.57	-0.223627	-0.663	Sdc1	syndecan 1	20969
328232_at	0.00737	0.000543	4.55	-0.225613	0.845	Gfod1	glucose-fructose oxidoreductase domain containing 1	328232
20397_at	0.00646	0.000444	-4.66	-0.226074	-0.856	Sgpl1	sphingosine phosphate lyase 1	20397
16564_at	0.00706	0.000505	-4.59	-0.226143	-0.504	Kif21a	kinesin family member 21A	16564
64453_at	0.00742	0.000547	4.55	-0.229777	0.897	Zfp280b	zinc finger protein 280B	64453
106326_at	0.00654	0.000453	4.65	-0.233549	0.384	Osbpl11	oxysterol binding protein-like 11	106326
12857_at	0.00631	0.00043	-4.68	-0.236267	-0.473	Cox4i1	cytochrome c oxidase subunit 4I1	12857
24056_at	0.00633	0.000432	4.68	-0.238912	0.732	Sh3bp5	SH3-domain binding protein 5 (BTK-associated)	24056
18813_at	0.00636	0.000435	-4.67	-0.239016	-0.489	Pa2g4	proliferation-associated 2G4	18813
225994_at	0.00772	0.000578	4.52	-0.242591	0.896	Nmrk1	nicotinamide riboside kinase 1	225994
13401_at	0.00683	0.00048	4.62	-0.246269	0.781	Dmwd	dystrophia myotonica-containing WD repeat motif	13401
14999_at	0.00727	0.000529	-4.57	-0.247299	-1.45	H2-DMb1	histocompatibility 2, class II, locus Mb1	14999
69632_at	0.00636	0.000435	4.67	-0.248697	0.526	Arhgef12	Rho guanine nucleotide exchange factor (GEF) 12	69632
108167890_at	0.00748	0.000552	4.54	-0.253417	0.883	LOC108167890	uncharacterized LOC108167890	108167890
236573_at	0.00641	0.00044	4.67	-0.257137	0.547	Gbp9	guanylate-binding protein 9	236573
67484_at	0.00732	0.000536	-4.56	-0.257236	-1.16	Eepd1	endonuclease/exonuclease/phosphatase family domain containing 1	67484
209588_at	0.00767	0.000572	4.52	-0.258743	0.683	Sectm1a	secreted and transmembrane 1A	209588
100216532_at	0.00711	0.00051	-4.59	-0.259158	-1.47	Snord2	small nucleolar RNA, C/D box 2	100216532
231912_at	0.00792	0.0006	4.5	-0.260026	0.6	Katnal1	katanin p60 subunit A-like 1	231912
54343_at	0.00672	0.00047	4.63	-0.260512	0.658	Atf7ip	activating transcription factor 7 interacting protein	54343
13841_at	0.00778	0.000587	-4.51	-0.263337	-0.808	Epha7	Eph receptor A7	13841
27984_at	0.00654	0.000453	-4.65	-0.264584	-1.31	Efhd2	EF hand domain containing 2	27984
195018_at	0.00706	0.000505	4.59	-0.266916	0.474	Zzef1	zinc finger, ZZ-type with EF hand domain 1	195018
20339_at	0.00785	0.000594	-4.5	-0.267266	-1.4	Sele	selectin, endothelial cell	20339
107939_at	0.00688	0.000487	4.61	-0.268406	0.492	Pom121	nuclear pore membrane protein 121	107939
107321_at	0.00783	0.000591	-4.51	-0.268615	-1.35	Lpxn	leupaxin	107321
70317_at	0.00795	0.000604	4.49	-0.269009	0.899	Arl16	ADP-ribosylation factor-like 16	70317
56175_at	0.00647	0.000445	4.66	-0.270012	0.752	Bace2	beta-site APP-cleaving enzyme 2	56175
14069_at	0.00653	0.000451	4.65	-0.271613	0.854	F8	coagulation factor VIII	14069
13498_at	0.00686	0.000484	4.61	-0.271989	0.51	Atn1	atrophin 1	13498
12039_at	0.00683	0.00048	-4.62	-0.272679	-0.452	Bckdha	branched chain ketoacid dehydrogenase E1, alpha polypeptide	12039
235431_at	0.00661	0.00046	4.64	-0.2731	0.778	Coro2b	coronin, actin binding protein, 2B	235431
215751_at	0.0065	0.000449	4.66	-0.275983	0.561	Ginm1	glycoprotein integral membrane 1	215751
19679_at	0.00672	0.00047	4.63	-0.27867	0.817	Pitpnm2	phosphatidylinositol transfer protein, membrane-associated 2	19679
328314_at	0.00777	0.000584	-4.51	-0.280365	-0.97	Gm5086	predicted gene 5086	328314
105445_at	0.00684	0.000482	4.62	-0.281245	0.795	Dock9	dedicator of cytokinesis 9	105445
207728_at	0.00657	0.000455	4.65	-0.283168	0.834	Pde2a	phosphodiesterase 2A, cGMP-stimulated	207728
14727_at	0.00761	0.000566	-4.53	-0.286018	-2.74	Lilr4b	leukocyte immunoglobulin-like receptor, subfamily B, member 4B	14727
101154638_at	0.00654	0.000453	-4.65	-0.286825	-0.55	Gm5121	40S ribosomal protein S8 pseudogene	101154638
76626_at	0.00727	0.000528	-4.57	-0.287597	-0.616	Msi2	musashi RNA-binding protein 2	76626
100504586_at	0.00807	0.000618	4.48	-0.287771	0.64	Gm20300	predicted gene, 20300	100504586
207798_at	0.00792	0.000601	4.5	-0.291986	0.816	Gramd1c	GRAM domain containing 1C	207798
20618_at	0.00801	0.000611	4.49	-0.29484	1.27	Sncg	synuclein, gamma	20618
320027_at	0.00763	0.000569	-4.53	-0.295538	-0.547	Fstl4	follistatin-like 4	320027
53323_at	0.00661	0.00046	-4.64	-0.295897	-0.425	Ube2k	ubiquitin-conjugating enzyme E2K	53323
100216535_at	0.00672	0.000469	-4.63	-0.296412	-1.26	Scarna9	small Cajal body-specific RNA 9	100216535
13710_at	0.00801	0.000612	-4.49	-0.298925	-1.3	Elf3	E74-like factor 3	13710
100217447_at	0.00731	0.000535	-4.56	-0.302211	-0.921	Scarna3b	small Cajal body-specific RNA 3B	100217447
12506_at	0.00774	0.000581	-4.51	-0.30285	-1.51	Cd48	CD48 antigen	12506
68910_at	0.00797	0.000606	4.49	-0.304951	0.756	Zfp467	zinc finger protein 467	68910
21940_at	0.0078	0.000589	4.51	-0.306344	1.05	Cd27	CD27 antigen	21940
71773_at	0.00783	0.000591	4.51	-0.309634	0.905	Ugt2b1	UDP glucuronosyltransferase 2 family, polypeptide B1	71773
64242_at	0.00774	0.00058	4.52	-0.311903	0.63	Ngb	neuroglobin	64242
70494_at	0.00807	0.000619	4.48	-0.311948	0.745	5730409K12Rik	RIKEN cDNA 5730409K12 gene	70494
414108_at	0.00763	0.000568	4.53	-0.314941	0.692	9230114K14Rik	RIKEN cDNA 9230114K14 gene	414108
74007_at	0.00777	0.000584	4.51	-0.316599	0.568	Btbd11	BTB (POZ) domain containing 11	74007
13430_at	0.00668	0.000466	4.64	-0.318413	0.356	Dnm2	dynamin 2	13430
100316932_at	0.00683	0.000481	-4.62	-0.318714	-1.09	Snora28	small nucleolar RNA, H/ACA box 28	100316932
76338_at	0.00808	0.000619	4.48	-0.320999	1.19	Rab2b	RAB2B, member RAS oncogene family	76338
228993_at	0.00816	0.000631	4.47	-0.321651	0.731	Slc17a9	solute carrier family 17, member 9	228993
104709_at	0.00785	0.000594	4.5	-0.321864	0.936	Pik3r6	phosphoinositide-3-kinase regulatory subunit 5	104709
227700_at	0.00691	0.00049	4.61	-0.322711	0.539	Sh3glb2	SH3-domain GRB2-like endophilin B2	227700
68817_at	0.00687	0.000486	-4.61	-0.324433	-0.428	Ddi2	DNA-damage inducible protein 2	68817
18476_at	0.00821	0.000637	-4.46	-0.329246	-1.15	Pafah1b3	platelet-activating factor acetylhydrolase, isoform 1b, subunit 3	18476
228357_at	0.00822	0.000639	4.46	-0.329579	0.841	Lrp4	low density lipoprotein receptor-related protein 4	228357
74202_at	0.00804	0.000614	-4.48	-0.330729	-1.17	Fblim1	filamin binding LIM protein 1	74202
244418_at	0.00759	0.000564	4.53	-0.330874	0.648	Prag1	PEAK1 related kinase activating pseudokinase 1	244418
223433_at	0.00808	0.000622	-4.48	-0.331515	-1.5	Fam105a	family with sequence similarity 105, member A	223433
230145_at	0.00749	0.000554	-4.54	-0.335787	-0.586	Galnt12	polypeptide N-acetylgalactosaminyltransferase 12	230145
102640823_at	0.00783	0.000592	4.5	-0.338766	0.85	Gm26510	predicted gene, 26510	102640823
72074_at	0.00755	0.00056	-4.53	-0.34133	-0.517	Anks4b	ankyrin repeat and sterile alpha motif domain containing 4B	72074
227449_at	0.00783	0.000592	4.5	-0.342031	0.468	Zcchc2	zinc finger, CCHC domain containing 2	227449
52076_at	0.00825	0.000644	-4.46	-0.342078	-0.83	Tmem38b	transmembrane protein 38B	52076
18555_at	0.0069	0.000489	4.61	-0.343342	0.577	Cdk16	cyclin-dependent kinase 16	18555
70892_at	0.00734	0.000537	4.56	-0.343618	1.17	Ttll7	tubulin tyrosine ligase-like family, member 7	70892
16777_at	0.00823	0.000641	-4.46	-0.345964	-1.01	Lamb1	laminin B1	16777
235386_at	0.00797	0.000606	4.49	-0.346694	0.937	Hykk	hydroxylysine kinase 1	235386
70549_at	0.00838	0.000659	4.45	-0.34768	0.559	Tln2	talin 2	70549
13057_at	0.00684	0.000482	-4.62	-0.348299	-0.842	Cyba	cytochrome b-245, alpha polypeptide	13057
18753_at	0.00736	0.000542	-4.55	-0.351985	-1.61	Prkcd	protein kinase C, delta	18753
117171_at	0.00726	0.000526	4.57	-0.354049	0.484	1110038F14Rik	RIKEN cDNA 1110038F14 gene	117171
227753_at	0.00729	0.000532	-4.56	-0.355081	-1.53	Gsn	gelsolin	227753
237500_at	0.00794	0.000602	4.49	-0.355506	0.892	Tmtc3	transmembrane and tetratricopeptide repeat containing 3	237500
14783_at	0.00686	0.000483	-4.62	-0.355569	-0.538	Grb10	growth factor receptor bound protein 10	14783
66335_at	0.00705	0.000504	-4.59	-0.357739	-0.531	Atp6v1c1	ATPase, H+ transporting, lysosomal V1 subunit C1	66335
69010_at	0.00687	0.000485	-4.61	-0.357876	-0.477	Anapc13	anaphase promoting complex subunit 13	69010
72296_at	0.00837	0.000658	4.45	-0.360473	0.682	Rusc1	RUN and SH3 domain containing 1	72296
751539_at	0.00758	0.000563	4.53	-0.361435	0.51	Mir679	microRNA 679	751539
270118_at	0.00747	0.000552	4.54	-0.361724	0.586	Maml2	mastermind like transcriptional coactivator 2	270118
74133_at	0.00837	0.000658	4.45	-0.362706	0.52	Smg8	smg-8 homolog, nonsense mediated mRNA decay factor (C. elegans)	74133
13713_at	0.00688	0.000487	4.61	-0.362872	0.647	Elk3	ELK3, member of ETS oncogene family	13713
20482_at	0.00769	0.000575	-4.52	-0.365444	-0.58	Skil	SKI-like	20482
108911_at	0.00714	0.000515	-4.58	-0.365955	-0.428	Rcc2	regulator of chromosome condensation 2	108911
55992_at	0.00742	0.000546	4.55	-0.371718	0.616	Trim3	tripartite motif-containing 3	55992
215474_at	0.00849	0.000672	4.44	-0.372601	0.808	Sec22c	SEC22 homolog C, vesicle trafficking protein	215474
52123_at	0.00703	0.000501	4.59	-0.375916	0.911	Agpat5	1-acylglycerol-3-phosphate O-acyltransferase 5 (lysophosphatidic acid acyltransferase, epsilon)	52123
14276_at	0.00696	0.000495	4.6	-0.376317	1.02	Folr2	folate receptor 2 (fetal)	14276
74152_at	0.00851	0.000674	-4.43	-0.377348	-0.789	Stra6l	STRA6-like	74152
22084_at	0.00707	0.000507	4.59	-0.378502	0.471	Tsc2	tuberous sclerosis 2	22084
11409_at	0.00764	0.00057	-4.52	-0.378755	-0.675	Acads	acyl-Coenzyme A dehydrogenase, short chain	11409
240665_at	0.00767	0.000573	4.52	-0.378772	0.742	Ccnj	cyclin J	240665
51811_at	0.00696	0.000496	4.6	-0.37977	1.14	Clec4f	C-type lectin domain family 4, member f	51811
18105_at	0.00705	0.000503	4.59	-0.38352	0.721	Nqo2	N-ribosyldihydronicotinamide quinone reductase 2	18105
233115_at	0.00796	0.000605	4.49	-0.383635	0.87	Dpy19l3	dpy-19-like 3 (C. elegans)	233115
263876_at	0.00821	0.000638	4.46	-0.384113	0.556	Spata2	spermatogenesis associated 2	263876
70240_at	0.00858	0.000683	4.43	-0.386086	0.659	Ufsp1	UFM1-specific peptidase 1	70240
56612_at	0.00703	0.000502	-4.59	-0.388039	-0.497	Pfdn5	prefoldin 5	56612
21402_at	0.00702	0.0005	-4.6	-0.388387	-0.431	Skp1a	S-phase kinase-associated protein 1A	21402
381410_at	0.00857	0.00068	4.43	-0.389439	0.932	Zfp408	zinc finger protein 408	381410
22418_at	0.00758	0.000563	-4.53	-0.390496	-0.499	Wnt5a	wingless-type MMTV integration site family, member 5A	22418
11350_at	0.00812	0.000627	4.47	-0.391114	0.537	Abl1	c-abl oncogene 1, non-receptor tyrosine kinase	11350
227738_at	0.00862	0.000689	4.42	-0.395034	0.515	Lrsam1	leucine rich repeat and sterile alpha motif containing 1	227738
209047_at	0.00804	0.000615	4.48	-0.39685	1	Gipc3	GIPC PDZ domain containing family, member 3	209047
19243_at	0.00821	0.000637	-4.46	-0.399061	-0.592	Ptp4a1	protein tyrosine phosphatase 4a1	19243
243168_at	0.00862	0.000688	-4.42	-0.399497	-0.928	Hsd17b13	hydroxysteroid (17-beta) dehydrogenase 13	243168
320487_at	0.00726	0.000525	4.57	-0.399829	0.445	Heatr5a	HEAT repeat containing 5A	320487
17918_at	0.00848	0.000671	-4.44	-0.400001	-1.57	Myo5a	myosin VA	17918
235406_at	0.00736	0.000541	4.55	-0.400284	0.854	Snx33	sorting nexin 33	235406
19263_at	0.00715	0.000516	4.58	-0.403086	0.8	Ptprb	protein tyrosine phosphatase, receptor type, B	19263
17184_at	0.00714	0.000515	-4.58	-0.403227	-0.472	Matr3	matrin 3	17184
68861_at	0.0071	0.000509	4.59	-0.403375	0.395	1190002N15Rik	RIKEN cDNA 1190002N15 gene	68861
545288_at	0.00725	0.000524	4.57	-0.404412	0.634	Cyp2c67	cytochrome P450, family 2, subfamily c, polypeptide 67	545288
67702_at	0.00795	0.000604	-4.49	-0.405675	-1.61	Rnf149	ring finger protein 149	67702
67844_at	0.00745	0.00055	-4.54	-0.405715	-0.94	Rab32	RAB32, member RAS oncogene family	67844
53761_at	0.00731	0.000534	4.56	-0.408003	0.521	Prrc2a	proline-rich coiled-coil 2A	53761
74198_at	0.00839	0.00066	4.44	-0.411195	0.567	Dtx2	deltex 2, E3 ubiquitin ligase	74198
100503659_at	0.00862	0.000689	-4.42	-0.411387	-0.606	Cbarp	calcium channel, voltage-dependent, beta subunit associated regulatory protein	100503659
71583_at	0.00842	0.000664	-4.44	-0.411939	-0.724	9130008F23Rik	RIKEN cDNA 9130008F23 gene	71583
21985_at	0.00755	0.000559	-4.54	-0.412869	-1.02	Tpd52	tumor protein D52	21985
80891_at	0.00869	0.000697	-4.42	-0.413628	-0.977	Fcrls	Fc receptor-like S, scavenger receptor	80891
100217469_at	0.00852	0.000675	-4.43	-0.41392	-0.902	Snord91a	small nucleolar RNA, C/D box 91A	100217469
103537_at	0.00817	0.000633	-4.47	-0.417236	-0.538	Mbtd1	mbt domain containing 1	103537
12534_at	0.00831	0.00065	-4.45	-0.418319	-0.683	Cdk1	cyclin-dependent kinase 1	12534
93712_at	0.00858	0.000683	4.43	-0.419364	1.58	Pcdhga4	protocadherin gamma subfamily A, 4	93712
20650_at	0.00727	0.000528	4.57	-0.420021	0.65	Sntb2	syntrophin, basic 2	20650
327978_at	0.00716	0.000517	4.58	-0.421551	0.41	Slfn5	schlafen 5	327978
14017_at	0.00869	0.000697	-4.41	-0.422609	-1.18	Evi2a	ecotropic viral integration site 2a	14017
17952_at	0.00869	0.000696	4.42	-0.423455	0.672	Naip6	NLR family, apoptosis inhibitory protein 6	17952
215335_at	0.00817	0.000632	4.47	-0.423579	0.686	Slc36a1	solute carrier family 36 (proton/amino acid symporter), member 1	215335
17756_at	0.00871	0.000701	-4.41	-0.424266	-0.782	Map2	microtubule-associated protein 2	17756
11950_at	0.00725	0.000525	-4.57	-0.425848	-0.492	Atp5f1	ATP synthase, H+ transporting, mitochondrial F0 complex, subunit B1	11950
68058_at	0.00882	0.000715	4.4	-0.430437	0.513	Chd1l	chromodomain helicase DNA binding protein 1-like	68058
317757_at	0.00808	0.000622	4.48	-0.431213	0.836	Gimap5	GTPase, IMAP family member 5	317757
23965_at	0.00828	0.000646	-4.46	-0.431431	-0.886	Tenm3	teneurin transmembrane protein 3	23965
18163_at	0.00856	0.000679	-4.43	-0.431599	-0.616	Ctnnd2	catenin (cadherin associated protein), delta 2	18163
69737_at	0.00871	0.0007	4.41	-0.431998	0.571	Ttl	tubulin tyrosine ligase	69737
231834_at	0.00727	0.000529	4.57	-0.432894	0.432	Snx8	sorting nexin 8	231834
97387_at	0.00727	0.000528	4.57	-0.436661	0.581	Strn4	striatin, calmodulin binding protein 4	97387
74769_at	0.00843	0.000666	-4.44	-0.437455	-1.04	Pik3cb	phosphatidylinositol-4,5-bisphosphate 3-kinase catalytic subunit beta	74769
14190_at	0.00764	0.00057	-4.52	-0.437638	-0.776	Fgl2	fibrinogen-like protein 2	14190
338365_at	0.00882	0.000716	-4.4	-0.438353	-0.552	Slc41a2	solute carrier family 41, member 2	338365
100705_at	0.00878	0.000709	4.41	-0.438416	0.658	Acacb	acetyl-Coenzyme A carboxylase beta	100705
239691_at	0.00727	0.000529	4.57	-0.439413	1.16	AU021092	expressed sequence AU021092	239691
20229_at	0.00727	0.000528	-4.57	-0.444514	-0.92	Sat1	spermidine/spermine N1-acetyl transferase 1	20229
219148_at	0.00869	0.000696	4.42	-0.445439	0.907	Fam167a	family with sequence similarity 167, member A	219148
70381_at	0.00765	0.000571	4.52	-0.445881	0.652	Tecpr1	tectonin beta-propeller repeat containing 1	70381
22247_at	0.00842	0.000664	-4.44	-0.448414	-0.668	Umps	uridine monophosphate synthetase	22247
13636_at	0.00731	0.000534	4.56	-0.448902	0.772	Efna1	ephrin A1	13636
16332_at	0.00772	0.000578	4.52	-0.450765	0.415	Inppl1	inositol polyphosphate phosphatase-like 1	16332
20475_at	0.00889	0.000724	4.39	-0.452734	0.761	Six5	sine oculis-related homeobox 5	20475
23996_at	0.00735	0.000539	-4.56	-0.452968	-0.407	Psmc4	proteasome (prosome, macropain) 26S subunit, ATPase, 4	23996
18647_at	0.00879	0.000712	-4.4	-0.453434	-1.41	Cdk14	cyclin-dependent kinase 14	18647
80287_at	0.00799	0.000609	-4.49	-0.45552	-0.605	Apobec3	apolipoprotein B mRNA editing enzyme, catalytic polypeptide 3	80287
77605_at	0.00763	0.000568	-4.53	-0.456068	-0.408	H2afv	H2A histone family, member V	77605
380694_at	0.00831	0.00065	4.45	-0.457937	0.62	Ccnjl	cyclin J-like	380694
18542_at	0.00776	0.000583	4.51	-0.458934	0.613	Pcolce	procollagen C-endopeptidase enhancer protein	18542
268448_at	0.00759	0.000564	4.53	-0.459945	0.373	Phf12	PHD finger protein 12	268448
12684_at	0.00888	0.000722	-4.4	-0.462518	-0.864	Cideb	cell death-inducing DNA fragmentation factor, alpha subunit-like effector B	12684
12817_at	0.00735	0.00054	4.55	-0.462676	0.804	Col13a1	collagen, type XIII, alpha 1	12817
105246409_at	0.00896	0.000731	4.39	-0.465373	1.14	3222401L13Rik	RIKEN cDNA 3222401L13 gene	105246409
11545_at	0.00757	0.000561	-4.53	-0.465415	-0.548	Parp1	poly (ADP-ribose) polymerase family, member 1	11545
12223_at	0.00858	0.000682	-4.43	-0.467138	-0.76	Btc	betacellulin, epidermal growth factor family member	12223
13821_at	0.00861	0.000687	-4.42	-0.467339	-0.846	Epb41l1	erythrocyte membrane protein band 4.1 like 1	13821
102637749_at	0.00807	0.000618	-4.48	-0.467445	-0.59	LOC102637749	40S ribosomal protein S2 pseudogene	102637749
207740_at	0.0081	0.000624	4.48	-0.470478	0.497	Ubald1	UBA-like domain containing 1	207740
66457_at	0.0091	0.000746	4.38	-0.473382	0.651	2810002D19Rik	RIKEN cDNA 2810002D19 gene	66457
269233_at	0.00738	0.000543	4.55	-0.474508	0.714	Fam171a1	family with sequence similarity 171, member A1	269233
19224_at	0.00885	0.00072	4.4	-0.475455	0.749	Ptgs1	prostaglandin-endoperoxide synthase 1	19224
106869_at	0.0091	0.000747	-4.38	-0.476393	-0.752	Tnfaip8	tumor necrosis factor, alpha-induced protein 8	106869
71712_at	0.00902	0.000737	-4.38	-0.482141	-0.899	Dram1	DNA-damage regulated autophagy modulator 1	71712
78255_at	0.0078	0.000589	4.51	-0.483456	0.588	Ralgps2	Ral GEF with PH domain and SH3 binding motif 2	78255
78754_at	0.00871	0.0007	4.41	-0.483583	1.25	Galnt15	polypeptide N-acetylgalactosaminyltransferase 15	78754
71982_at	0.00911	0.000751	-4.37	-0.484456	-0.697	Snx10	sorting nexin 10	71982
241556_at	0.00745	0.000549	4.54	-0.485053	1.12	Tspan18	tetraspanin 18	241556
225608_at	0.00818	0.000634	4.47	-0.485909	0.764	Sh3tc2	SH3 domain and tetratricopeptide repeats 2	225608
240776_at	0.00831	0.000651	-4.45	-0.486356	-0.774	Kcnt2	potassium channel, subfamily T, member 2	240776
100503496_at	0.00916	0.000756	4.37	-0.48724	0.647	Gm45916	predicted gene, 45916	100503496
223870_at	0.00811	0.000625	4.47	-0.487436	0.481	Senp1	SUMO1/sentrin specific peptidase 1	223870
233186_at	0.00905	0.00074	-4.38	-0.492429	-0.845	Siglecf	sialic acid binding Ig-like lectin F	233186
16773_at	0.00871	0.000701	-4.41	-0.492518	-0.754	Lama2	laminin, alpha 2	16773
70796_at	0.00769	0.000575	4.52	-0.493602	0.741	Zdhhc1	zinc finger, DHHC domain containing 1	70796
19017_at	0.00817	0.000632	-4.47	-0.493737	-0.479	Ppargc1a	peroxisome proliferative activated receptor, gamma, coactivator 1 alpha	19017
110948_at	0.00871	0.000702	4.41	-0.494924	0.896	Hlcs	holocarboxylase synthetase (biotin- [propriony-Coenzyme A-carboxylase (ATP-hydrolysing)] ligase)	110948
14068_at	0.0091	0.000746	-4.38	-0.495125	-1.37	F7	coagulation factor VII	14068
12767_at	0.00831	0.000651	-4.45	-0.497471	-1.88	Cxcr4	chemokine (C-X-C motif) receptor 4	12767
[truncated: 23,429 more rows]

## Sheet: GSE93819
ID	adj.P.Val	P.Value	t	B	logFC	Gene.symbol	Gene.title
1456028_x_at	3.96e-07	8.78e-12	-19.7	16.5948	-2.24495	Marcks	myristoylated alanine rich protein kinase C substrate
1435290_x_at	3.62e-06	1.78e-10	-15.8	14.3539	-2.35106	H2-Aa	histocompatibility 2, class II antigen A, alpha
1451122_at	3.62e-06	2.41e-10	15.5	13.1902	2.87637	Idi1	isopentenyl-diphosphate delta isomerase
1436996_x_at	7.47e-06	9.93e-10	-13.9	12.7235	-3.5634	Lyz1	lysozyme 1
1415965_at	7.47e-06	9.76e-10	-14	12.6824	-2.41839	Scd1	stearoyl-Coenzyme A desaturase 1
1449309_at	7.93e-06	1.34e-09	13.6	12.4741	2.7635	Cyp8b1	cytochrome P450, family 8, subfamily b, polypeptide 1
1425553_s_at	7.47e-06	9.05e-10	14	12.3832	1.74646	Hip1r	huntingtin interacting protein 1 related
1455011_at	7.93e-06	1.41e-09	13.6	12.121	1.65261	Stard4	StAR-related lipid transfer (START) domain containing 4
1440327_at	8.97e-06	1.92e-09	-13.3	11.9003	-3.01205	AI195470	expressed sequence AI195470
1425519_a_at	8.97e-06	2.29e-09	-13.1	11.8214	-3.21238	Cd74	CD74 antigen (invariant polypeptide of major histocompatibility complex, class II antigen-associated)
1449851_at	8.97e-06	2e-09	13.2	11.7597	1.81391	Per1	period circadian clock 1
1418438_at	8.97e-06	3.38e-09	-12.7	11.5641	-0.953316	Fabp2	fatty acid binding protein 2, intestinal
AFFX-r2-Bs-dap-5_at	8.97e-06	2.98e-09	-12.8	11.5393	-1.53815
1417025_at	8.97e-06	3.37e-09	-12.7	11.4617	-2.94422	H2-Eb1	histocompatibility 2, class II antigen E beta
1452445_at	8.97e-06	3.31e-09	-12.7	11.4446	-1.34506	Slc41a2	solute carrier family 41, member 2
1427168_a_at	9.57e-06	3.98e-09	-12.6	11.2954	-1.7967	Col14a1	collagen, type XIV, alpha 1
AFFX-18SRNAMur/X00686_M_at	9.57e-06	4.46e-09	-12.5	11.2836	-2.82435
1450646_at	8.97e-06	2.95e-09	12.8	11.2445	2.35023	Cyp51	cytochrome P450, family 51
1452431_s_at	8.97e-06	2.95e-09	-12.8	11.2376	-3.61814	H2-Aa	histocompatibility 2, class II antigen A, alpha
1457248_x_at	9.57e-06	4.85e-09	12.4	11.1505	1.33794	Hsd17b7	hydroxysteroid (17-beta) dehydrogenase 7
1416632_at	9.57e-06	4.69e-09	12.4	11.1415	1.46325	Me1	malic enzyme 1, NADP(+)-dependent, cytosolic
1436168_at	9.86e-06	5.42e-09	12.3	11.1003	1.30964	C730029A08Rik///Paqr9	RIKEN cDNA C730029A08 gene///progestin and adipoQ receptor family member IX
1420814_at	9.86e-06	5.65e-09	-12.2	11.0585	-0.797311	Gdi2	guanosine diphosphate (GDP) dissociation inhibitor 2
1450648_s_at	9.57e-06	4.88e-09	-12.4	11.049	-2.59759	H2-Ab1	histocompatibility 2, class II antigen A, beta 1
1454935_at	9.86e-06	5.68e-09	12.2	11.0365	0.844963	Fitm2	fat storage-inducing transmembrane protein 2
1449385_at	1.01e-05	6.06e-09	-12.2	10.9911	-2.18339	Hsd17b6	hydroxysteroid (17-beta) dehydrogenase 6
1416186_at	1.02e-05	6.35e-09	-12.1	10.8338	-1.19162	Pnrc2	proline-rich nuclear receptor coactivator 2
1449351_s_at	9.57e-06	4.36e-09	-12.5	10.821	-1.61687	Pdgfc	platelet-derived growth factor, C polypeptide
1427442_a_at	1.39e-05	9.27e-09	-11.8	10.5675	-0.953825	App	amyloid beta (A4) precursor protein
1421217_a_at	1.52e-05	1.07e-08	-11.6	10.4214	-1.15352	Lgals9	lectin, galactose binding, soluble 9
1415904_at	1.61e-05	1.2e-08	-11.5	10.312	-2.86746	Lpl	lipoprotein lipase
1432143_a_at	1.39e-05	9.08e-09	-11.8	10.1608	-1.5236	Hbp1	high mobility group box transcription factor 1
1438322_x_at	1.81e-05	1.4e-08	11.4	10.154	1.29055	Fdft1	farnesyl diphosphate farnesyl transferase 1
1451721_a_at	1.52e-05	1.08e-08	-11.6	10.1499	-3.37139	H2-Ab1	histocompatibility 2, class II antigen A, beta 1
1456060_at	1.83e-05	1.46e-08	-11.4	10.1121	-1.37151	Maf	avian musculoaponeurotic fibrosarcoma oncogene homolog
1437932_a_at	1.84e-05	1.51e-08	-11.3	10.0665	-1.91215	Cldn1	claudin 1
1452348_s_at	1.61e-05	1.21e-08	-11.5	9.98641	-1.85211	Mndal///Mnda///Ifi205///Ifi204	myeloid nuclear differentiation antigen like///myeloid cell nuclear differentiation antigen///interferon activated gene 205///interferon activated gene 204
1418701_at	1.9e-05	1.69e-08	-11.2	9.97382	-1.19183	Comt	catechol-O-methyltransferase
1420828_s_at	1.9e-05	1.66e-08	-11.3	9.97015	-1.1935	Ywhaq	tyrosine 3-monooxygenase/tryptophan 5-monooxygenase activation protein, theta polypeptide
1460684_at	2.06e-05	1.91e-08	11.1	9.84994	1.67184	Tm7sf2	transmembrane 7 superfamily member 2
1423108_at	2.06e-05	1.87e-08	11.2	9.83711	0.651093	Slc25a20	solute carrier family 25 (mitochondrial carnitine/acylcarnitine translocase), member 20
1424359_at	2.16e-05	2.16e-08	11	9.73748	0.980139	Oplah	5-oxoprolinase (ATP-hydrolysing)
1455639_at	2.1e-05	2e-08	11.1	9.72601	1.36709
1418580_at	2.16e-05	2.1e-08	-11.1	9.71497	-1.24128	Rtp4	receptor transporter protein 4
1423263_at	2.27e-05	2.43e-08	-10.9	9.61698	-0.732218	Gm12657///Gm6749///H3f3c///Gm10257///H3f3b///H3f3a	predicted gene 12657///predicted pseudogene 6749///H3 histone, family 3C///H3 histone, family 3A pseudogene///H3 histone, family 3B///H3 histone, family 3A
1448732_at	2.27e-05	2.52e-08	-10.9	9.58555	-1.61739	Ctsb	cathepsin B
1460603_at	2.18e-05	2.27e-08	-11	9.54645	-1.35345	Samd9l	sterile alpha motif domain containing 9-like
1419104_at	2.27e-05	2.52e-08	10.9	9.5067	1.38594	Abhd6	abhydrolase domain containing 6
1452814_at	2.45e-05	2.77e-08	-10.8	9.48625	-0.805435	Cpne3	copine III
1443147_at	2.45e-05	2.82e-08	10.8	9.45906	2.63925
1438118_x_at	2.45e-05	2.89e-08	-10.8	9.42426	-2.07085	Vim	vimentin
1439426_x_at	2.45e-05	2.93e-08	-10.8	9.40367	-4.83157	Lyz1	lysozyme 1
1422925_s_at	2.72e-05	3.37e-08	10.7	9.29748	2.09528	Acot3	acyl-CoA thioesterase 3
1435630_s_at	2.77e-05	3.5e-08	10.6	9.25729	0.978442	Acat2	acetyl-Coenzyme A acetyltransferase 2
1439371_x_at	2.78e-05	3.69e-08	10.6	9.20927	0.909527	Timm44	translocase of inner mitochondrial membrane 44
1427076_at	2.78e-05	3.72e-08	-10.6	9.20053	-2.34098	Mpeg1	macrophage expressed gene 1
1423547_at	2.8e-05	3.98e-08	-10.5	9.13155	-3.47377	Lyz2	lysozyme 2
1438858_x_at	2.8e-05	4.04e-08	-10.5	9.11856	-3.2679	H2-Aa	histocompatibility 2, class II antigen A, alpha
1415906_at	2.8e-05	3.96e-08	-10.5	9.08739	-1.69934	Tmsb4x	thymosin, beta 4, X chromosome
1424943_at	2.78e-05	3.76e-08	10.6	9.05135	2.33835	Cyp4a31	cytochrome P450, family 4, subfamily a, polypeptide 31
1429298_at	2.92e-05	4.29e-08	-10.5	9.03713	-0.776306	Ddah1	dimethylarginine dimethylaminohydrolase 1
1450008_a_at	2.92e-05	4.36e-08	-10.4	9.0333	-0.945422	Ctnnb1	catenin (cadherin associated protein), beta 1
1460373_a_at	2.17e-05	2.22e-08	11	9.00245	2.01537	Setd4	SET domain containing 4
1423418_at	2.78e-05	3.75e-08	10.6	8.95705	1.78545	Fdps	farnesyl diphosphate synthetase
1426894_s_at	3.03e-05	4.7e-08	10.4	8.94912	1.38932	Fam102a	family with sequence similarity 102, member A
1415972_at	2.8e-05	3.88e-08	-10.5	8.89343	-2.18493	Marcks	myristoylated alanine rich protein kinase C substrate
1416222_at	3e-05	4.59e-08	10.4	8.87808	1.57107	Nsdhl	NAD(P) dependent steroid dehydrogenase-like
1419103_a_at	3.53e-05	5.55e-08	10.2	8.80807	0.885393	Abhd6	abhydrolase domain containing 6
1456388_at	2.92e-05	4.4e-08	-10.4	8.76419	-1.29762	Atp11a	ATPase, class VI, type 11A
1449198_a_at	3.62e-05	5.85e-08	10.2	8.74775	1.61132	St3gal5	ST3 beta-galactoside alpha-2,3-sialyltransferase 5
1415971_at	3.57e-05	5.7e-08	-10.2	8.73328	-1.8624	Marcks	myristoylated alanine rich protein kinase C substrate
1428926_at	3.7e-05	6.06e-08	10.2	8.68513	1.36388	Fbxo31	F-box protein 31
1430307_a_at	4.23e-05	7.22e-08	10	8.55047	1.25648	Me1	malic enzyme 1, NADP(+)-dependent, cytosolic
1417969_at	4.22e-05	7.12e-08	10.1	8.54937	1.20423	Fbxo31	F-box protein 31
1420897_at	4.22e-05	7.04e-08	-10.1	8.54396	-0.94008	Snap23	synaptosomal-associated protein 23
1435518_at	4.23e-05	7.34e-08	-10	8.52641	-1.15603	Rap1b	RAS related protein 1b
1448538_a_at	4.23e-05	7.49e-08	-10	8.50061	-1.15749	Rsrp1	arginine/serine rich protein 1
1438633_x_at	4.23e-05	7.62e-08	-10	8.49363	-1.28298	Lasp1	LIM and SH3 protein 1
1435031_at	4.23e-05	7.64e-08	9.99	8.49337	0.989664	Tmem120a	transmembrane protein 120A
1425552_at	2.59e-05	3.16e-08	10.7	8.48805	2.8177	Hip1r	huntingtin interacting protein 1 related
1424186_at	4.23e-05	7.68e-08	-9.99	8.44378	-1.64567	Ccdc80	coiled-coil domain containing 80
1443783_x_at	1.9e-05	1.68e-08	-11.2	8.41086	-3.12348	H2-Aa	histocompatibility 2, class II antigen A, alpha
1456086_x_at	4.42e-05	8.4e-08	9.92	8.39592	0.752216	Pqbp1	polyglutamine binding protein 1
1452059_at	4.42e-05	8.47e-08	-9.91	8.39284	-0.860136	Slc35f5	solute carrier family 35, member F5
1451413_at	4.42e-05	8.51e-08	-9.91	8.38578	-0.833451	Cast	calpastatin
1438790_x_at	4.25e-05	7.82e-08	9.98	8.38512	1.12086	Tmem41b	transmembrane protein 41B
AFFX-DapX-5_at	4.42e-05	8.53e-08	-9.91	8.37029	-1.39968
1416527_at	4.88e-05	9.69e-08	-9.81	8.24661	-1.60043	Rab32	RAB32, member RAS oncogene family
1417702_a_at	4.88e-05	1.01e-07	-9.77	8.21688	-1.16392	Hnmt	histamine N-methyltransferase
1417714_x_at	4.88e-05	1.02e-07	9.77	8.20765	3.88728	Hba-a2///Hba-a1	hemoglobin alpha, adult chain 2///hemoglobin alpha, adult chain 1
1434197_at	4.91e-05	1.05e-07	9.74	8.17924	0.953434	Atrn	attractin
1423368_at	4.88e-05	1.03e-07	-9.76	8.13324	-0.698158	Laptm4a	lysosomal-associated protein transmembrane 4A
1441498_at	4.88e-05	9.87e-08	9.79	8.11444	1.65242
1431056_a_at	4.88e-05	1.02e-07	-9.77	8.10269	-3.25021	Lpl	lipoprotein lipase
1417961_a_at	4.88e-05	1.03e-07	-9.76	8.09523	-1.34387	Trim30a	tripartite motif-containing 30A
1451336_at	5.27e-05	1.16e-07	9.67	8.07583	0.929463	Lgals4	lectin, galactose binding, soluble 4
1426501_a_at	5.35e-05	1.2e-07	-9.64	8.00423	-1.59483	Tifa	TRAF-interacting protein with forkhead-associated domain
1421262_at	4.88e-05	1.03e-07	9.76	7.99044	2.12716	Lipg	lipase, endothelial
1418972_at	5.01e-05	1.09e-07	-9.72	7.96512	-1.14993	Bcl10	B cell leukemia/lymphoma 10
1427033_at	5.78e-05	1.32e-07	9.57	7.95776	0.822082	Dnmbp	dynamin binding protein
1455820_x_at	5.78e-05	1.32e-07	-9.57	7.93559	-0.956467	Scarb1	scavenger receptor class B, member 1
1416187_s_at	5.98e-05	1.38e-07	-9.54	7.91584	-1.02481	Pnrc2	proline-rich nuclear receptor coactivator 2
1439537_at	6.14e-05	1.45e-07	9.5	7.85576	1.23552
1435645_at	6.14e-05	1.47e-07	9.49	7.85291	0.86107	Mmd	monocyte to macrophage differentiation-associated
1448130_at	6.14e-05	1.47e-07	9.49	7.85181	1.18547	Fdft1	farnesyl diphosphate farnesyl transferase 1
1446284_at	4.91e-05	1.06e-07	9.74	7.82073	1.68838	Mtss1	metastasis suppressor 1
1425477_x_at	5.32e-05	1.18e-07	-9.65	7.82069	-3.09116	H2-Ab1	histocompatibility 2, class II antigen A, beta 1
1435258_at	6.14e-05	1.44e-07	-9.5	7.8189	-1.24059	Tmem141	transmembrane protein 141
1454621_s_at	6.2e-05	1.52e-07	9.46	7.81839	0.953032	Fam73b	family with sequence similarity 73, member B
1442793_s_at	6.2e-05	1.53e-07	9.46	7.80651	1.04914	Tbrg4	transforming growth factor beta regulated gene 4
1416793_at	6.2e-05	1.51e-07	9.47	7.78471	0.779685	Atl2	atlastin GTPase 2
1436934_s_at	6.28e-05	1.57e-07	9.44	7.76151	0.97606	Aco2	aconitase 2, mitochondrial
1417285_a_at	6.3e-05	1.59e-07	9.43	7.72629	0.590798	Ndufa5	NADH dehydrogenase (ubiquinone) 1 alpha subcomplex, 5
1428455_at	6.34e-05	1.62e-07	-9.41	7.71191	-1.28681	Col14a1	collagen, type XIV, alpha 1
1452649_at	6.28e-05	1.57e-07	-9.44	7.70423	-0.90314	Rtn4	reticulon 4
1421116_a_at	6.8e-05	1.79e-07	-9.34	7.65747	-1.4531	Rtn4	reticulon 4
1452077_at	6.98e-05	1.86e-07	-9.31	7.62381	-1.03421	Ddx3y	DEAD (Asp-Glu-Ala-Asp) box polypeptide 3, Y-linked
1416329_at	7.03e-05	1.92e-07	-9.29	7.58315	-0.736607	Cyfip1	cytoplasmic FMR1 interacting protein 1
1422124_a_at	7.03e-05	1.92e-07	-9.28	7.5781	-2.05602	Ptprc	protein tyrosine phosphatase, receptor type, C
1431645_a_at	7.03e-05	1.92e-07	-9.28	7.57772	-1.34753	Gdi2	guanosine diphosphate (GDP) dissociation inhibitor 2
1453004_at	7.04e-05	1.98e-07	9.26	7.55881	0.762953	Slc22a23	solute carrier family 22, member 23
1434970_a_at	7.04e-05	1.98e-07	9.26	7.55626	0.870965	Mrpl15	mitochondrial ribosomal protein L15
1443838_x_at	7.2e-05	2.07e-07	9.23	7.51982	1.04523	Fads2	fatty acid desaturase 2
1426300_at	7.13e-05	2.02e-07	-9.25	7.48337	-1.36682	Alcam	activated leukocyte cell adhesion molecule
1451742_a_at	7.03e-05	1.93e-07	-9.28	7.4818	-0.833988	Ugp2	UDP-glucose pyrophosphorylase 2
1429299_at	7.38e-05	2.16e-07	-9.2	7.44621	-1.01049	Ddah1	dimethylarginine dimethylaminohydrolase 1
1416295_a_at	6.7e-05	1.75e-07	-9.35	7.44509	-2.06396	Il2rg	interleukin 2 receptor, gamma chain
1434485_a_at	7.2e-05	2.08e-07	-9.23	7.43733	-0.87445	Ugp2	UDP-glucose pyrophosphorylase 2
1451895_a_at	7.37e-05	2.14e-07	9.2	7.43417	1.21994	Dhcr24	24-dehydrocholesterol reductase
1423584_at	7.43e-05	2.19e-07	-9.19	7.42122	-1.68165	Igfbp7	insulin-like growth factor binding protein 7
1422811_at	7.04e-05	1.98e-07	9.26	7.41082	1.32259	Slc27a1	solute carrier family 27 (fatty acid transporter), member 1
1419123_a_at	7.43e-05	2.21e-07	-9.18	7.40552	-1.35964	Pdgfc	platelet-derived growth factor, C polypeptide
1418444_a_at	7.51e-05	2.28e-07	9.16	7.39439	0.715286	Gde1	glycerophosphodiester phosphodiesterase 1
1420493_a_at	7.49e-05	2.24e-07	9.17	7.37696	0.684591	Pcyt2	phosphate cytidylyltransferase 2, ethanolamine
1448563_at	7.7e-05	2.43e-07	9.11	7.36296	0.905646	1700071K01Rik///Phb	RIKEN cDNA 1700071K01 gene///prohibitin
1450234_at	6.34e-05	1.63e-07	-9.41	7.34782	-2.35385	Ms4a6c	membrane-spanning 4-domains, subfamily A, member 6C
1437402_x_at	7.79e-05	2.49e-07	9.09	7.33785	0.851749	Tmem41b	transmembrane protein 41B
1427052_at	7.64e-05	2.34e-07	9.14	7.33061	1.92983	Acacb	acetyl-Coenzyme A carboxylase beta
1447883_x_at	7.64e-05	2.38e-07	9.13	7.3147	0.666291	Map1lc3a	microtubule-associated protein 1 light chain 3 alpha
1424474_a_at	7.64e-05	2.39e-07	9.12	7.30011	1.1873	Camkk2	calcium/calmodulin-dependent protein kinase kinase 2, beta
1417212_at	7.88e-05	2.53e-07	9.08	7.28846	0.786406	Fam195a	family with sequence similarity 195, member A
1427826_a_at	7.64e-05	2.37e-07	-9.13	7.28619	-2.33162	Slco1b2	solute carrier organic anion transporter family, member 1b2
1422804_at	7.77e-05	2.46e-07	-9.1	7.27454	-1.69421	Serpinb6b	serine (or cysteine) peptidase inhibitor, clade B, member 6b
1450634_at	8.22e-05	2.69e-07	-9.04	7.26264	-0.933667	Atp6v1a	ATPase, H+ transporting, lysosomal V1 subunit A
1417495_x_at	7.51e-05	2.28e-07	-9.16	7.21608	-0.469767	Cp	ceruloplasmin
1453181_x_at	8.41e-05	2.85e-07	-8.99	7.20487	-1.52892	Plscr1	phospholipid scramblase 1
1417812_a_at	6.67e-05	1.73e-07	9.36	7.20411	1.80694	Lamb3	laminin, beta 3
1435232_x_at	8.24e-05	2.74e-07	9.02	7.20283	0.743603	Mrpl15	mitochondrial ribosomal protein L15
1452096_s_at	8.38e-05	2.82e-07	9	7.20108	1.02594	D230025D16Rik	RIKEN cDNA D230025D16 gene
1450395_at	8.38e-05	2.82e-07	9	7.19603	1.07297	Slc22a5	solute carrier family 22 (organic cation transporter), member 5
1433461_at	8.68e-05	2.98e-07	8.96	7.15608	0.699873	Sf3b2	splicing factor 3b, subunit 2
1420013_s_at	8.22e-05	2.7e-07	9.03	7.13765	1.19428	Lss	lanosterol synthase
1438855_x_at	8.68e-05	2.98e-07	-8.96	7.11641	-1.93764	Tnfaip2	tumor necrosis factor, alpha-induced protein 2
1452889_at	8.82e-05	3.11e-07	8.93	7.1132	1.22743	Lhpp	phospholysine phosphohistidine inorganic pyrophosphate phosphatase
1460218_at	9.27e-05	3.35e-07	-8.88	7.04536	-2.68214	Cd52	CD52 antigen
1449368_at	8.77e-05	3.07e-07	-8.94	7.03382	-1.1606	Dcn	decorin
1428393_at	8.98e-05	3.2e-07	-8.91	7.031	-0.765701	Nrn1	neuritin 1
1437131_x_at	9.66e-05	3.51e-07	8.84	6.99908	1.16549	Mrpl11	mitochondrial ribosomal protein L11
1422533_at	8.22e-05	2.67e-07	9.04	6.96728	1.98215	Cyp51	cytochrome P450, family 51
1425652_s_at	8.77e-05	3.06e-07	-8.94	6.95751	-1.80607	Rbpms	RNA binding protein gene with multiple splicing
1427243_at	0.0001	3.69e-07	-8.81	6.94128	-1.31412	Rell1	RELT-like 1
1419367_at	9.1e-05	3.27e-07	8.89	6.9345	0.533919	Decr1	2,4-dienoyl CoA reductase 1, mitochondrial
1433510_x_at	9.71e-05	3.55e-07	8.83	6.91311	0.590187	Gm4604///Rpl36	predicted gene 4604///ribosomal protein L36
1417206_at	0.000105	3.93e-07	8.76	6.88051	0.644903	Urod	uroporphyrinogen decarboxylase
1454698_at	0.000103	3.82e-07	8.78	6.83146	0.682073	Hacd3	3-hydroxyacyl-CoA dehydratase 3
1456389_at	8.77e-05	3.05e-07	-8.94	6.79015	-1.81039	Zeb2	zinc finger E-box binding homeobox 2
1427314_at	0.000111	4.21e-07	-8.71	6.7895	-0.781976	Tmed7	transmembrane emp24 protein transport domain containing 7
1451956_a_at	0.000114	4.38e-07	-8.68	6.77271	-1.1809	Sigmar1	sigma non-opioid intracellular receptor 1
1460197_a_at	0.000114	4.4e-07	-8.68	6.76122	-1.70347	Steap4	STEAP family member 4
1429296_at	0.000115	4.48e-07	-8.67	6.7579	-0.711994	Rab10	RAB10, member RAS oncogene family
1456292_a_at	0.000115	4.5e-07	-8.66	6.75441	-1.82516	Vim	vimentin
AFFX-b-ActinMur/M12481_M_at	0.000106	3.98e-07	-8.75	6.74684	-0.685889	Actb	actin, beta
1452152_at	0.000114	4.36e-07	-8.69	6.74177	-0.723929	Clint1	clathrin interactor 1
1430029_a_at	0.00011	4.13e-07	8.73	6.74053	0.738155	Tspan31	tetraspanin 31
1456700_x_at	0.000117	4.63e-07	-8.64	6.7322	-1.58287	Marcks	myristoylated alanine rich protein kinase C substrate
1422491_a_at	0.000119	4.8e-07	-8.62	6.69059	-0.942601	Bnip2	BCL2/adenovirus E1B interacting protein 2
1436539_at	0.000119	4.84e-07	8.61	6.68644	1.40033	Clmn	calmin
1423332_at	0.000119	4.84e-07	-8.61	6.65166	-1.21295	Sdcbp	syndecan binding protein
1451018_at	0.00012	4.95e-07	-8.6	6.64074	-0.856818	Leprotl1	leptin receptor overlapping transcript-like 1
1434881_s_at	0.00012	4.96e-07	-8.6	6.62954	-1.90816	Mir5130///Kctd12	microRNA 5130///potassium channel tetramerisation domain containing 12
1448080_at	0.000121	5.14e-07	8.57	6.62133	0.960077	Gm2788	predicted gene 2788
1435149_at	0.000122	5.21e-07	8.56	6.61727	1.08535	Plcg1	phospholipase C, gamma 1
1420541_at	0.00012	5.07e-07	8.58	6.61724	0.896258	Rdh16	retinol dehydrogenase 16
AFFX-b-ActinMur/M12481_5_at	0.000118	4.72e-07	-8.63	6.60888	-0.786463	Actb	actin, beta
1428538_s_at	0.000115	4.53e-07	-8.66	6.58886	-0.618326	Rarres2	retinoic acid receptor responder (tazarotene induced) 2
1448591_at	0.00012	5.07e-07	-8.58	6.58717	-2.43928	Ctss	cathepsin S
1415950_a_at	0.00012	4.92e-07	8.6	6.58388	0.577106	Pebp1	phosphatidylethanolamine binding protein 1
1421840_at	0.000118	4.72e-07	-8.63	6.58168	-0.679649	Abca1	ATP-binding cassette, sub-family A (ABC1), member 1
1424318_at	0.000126	5.46e-07	-8.53	6.56539	-1.29925	Lgalsl	lectin, galactoside binding-like
AFFX-18SRNAMur/X00686_3_at	0.000123	5.29e-07	-8.55	6.56456	-2.03985
1442176_at	0.000123	5.3e-07	8.55	6.55179	1.79425	Arid5b	AT rich interactive domain 5B (MRF1-like)
1439530_a_at	0.000129	5.63e-07	8.51	6.5401	1.04633	Ppp1r13l	protein phosphatase 1, regulatory (inhibitor) subunit 13 like
1423588_at	0.000131	5.74e-07	-8.49	6.52128	-0.784814	Arpc4	actin related protein 2/3 complex, subunit 4
1423062_at	0.000133	5.91e-07	-8.47	6.49054	-1.16073	Igfbp3	insulin-like growth factor binding protein 3
1431143_x_at	0.000134	5.96e-07	8.47	6.48467	0.943921	Aifm2	apoptosis-inducing factor, mitochondrion-associated 2
1421855_at	0.000115	4.45e-07	-8.67	6.47315	-1.94419	Fgl2	fibrinogen-like protein 2
1456037_x_at	0.000131	5.77e-07	8.49	6.45167	0.682955	Preb	prolactin regulatory element binding
1430274_a_at	0.000137	6.17e-07	-8.44	6.44637	-1.13661	Stard3nl	STARD3 N-terminal like
1433706_a_at	0.000123	5.33e-07	8.54	6.44227	0.488481	Hacd3	3-hydroxyacyl-CoA dehydratase 3
1422411_s_at	0.00012	5.05e-07	-8.58	6.43737	-3.65743	Ear12///Ear3///Ear2///Ear1	eosinophil-associated, ribonuclease A family, member 12///eosinophil-associated, ribonuclease A family, member 3///eosinophil-associated, ribonuclease A family, member 2///eosinophil-associated, ribonuclease A family, member 1
1453282_at	0.000137	6.19e-07	-8.44	6.43615	-0.999363	Cxadr	coxsackie virus and adenovirus receptor
1454671_at	0.000137	6.12e-07	8.45	6.43374	1.37122	Insig1	insulin induced gene 1
1418295_s_at	0.00014	6.4e-07	8.42	6.41319	0.897402	Dgat1	diacylglycerol O-acyltransferase 1
1420654_a_at	0.000143	6.58e-07	-8.4	6.37569	-1.04424	Gbe1	glucan (1,4-alpha-), branching enzyme 1
1451644_a_at	0.000148	6.9e-07	-8.36	6.33749	-1.60278	H2-Q6///LOC68395///H2-Q8///H2-Q4	histocompatibility 2, Q region locus 6///histocompatibility 2, Q region locus 6-like///histocompatibility 2, Q region locus 8///histocompatibility 2, Q region locus 4
1419491_at	0.000148	6.93e-07	-8.36	6.33567	-2.19646	Defb1	defensin beta 1
1423804_a_at	8.98e-05	3.2e-07	8.91	6.32812	3.67762	Idi1	isopentenyl-diphosphate delta isomerase
1416904_at	0.000143	6.59e-07	-8.4	6.30019	-0.620574	Mbnl1	muscleblind-like 1 (Drosophila)
1415961_at	0.000156	7.42e-07	-8.31	6.25814	-1.1732	Itm2c	integral membrane protein 2C
1418990_at	0.000158	7.56e-07	-8.3	6.25247	-1.37528	Ms4a4d	membrane-spanning 4-domains, subfamily A, member 4D
1426906_at	0.000158	7.62e-07	-8.29	6.2415	-1.34102	Mndal	myeloid nuclear differentiation antigen like
1437347_at	0.000158	7.65e-07	-8.29	6.2356	-1.03703	Ednrb	endothelin receptor type B
1449443_at	0.000158	7.51e-07	8.3	6.2251	0.677395	Decr1	2,4-dienoyl CoA reductase 1, mitochondrial
1420811_a_at	0.000149	7e-07	-8.35	6.17594	-0.514578	Ctnnb1	catenin (cadherin associated protein), beta 1
1420827_a_at	0.000166	8.11e-07	-8.25	6.17139	-0.757184	Ccng1	cyclin G1
1430129_a_at	0.000168	8.25e-07	-8.24	6.16924	-0.87975	Commd8	COMM domain containing 8
AFFX-GapdhMur/M32599_5_at	0.000146	6.77e-07	-8.38	6.1551	-0.714789	Gapdh	glyceraldehyde-3-phosphate dehydrogenase
1448898_at	0.000168	8.46e-07	-8.22	6.14419	-1.38746	Ccl9	chemokine (C-C motif) ligand 9
1427482_a_at	0.000164	7.95e-07	-8.27	6.13974	-0.838298	Car8	carbonic anhydrase 8
1417536_at	0.000168	8.45e-07	8.22	6.13347	0.801858	Zmat2	zinc finger, matrin type 2
1418908_at	0.000155	7.34e-07	-8.32	6.13153	-1.34755	Pam	peptidylglycine alpha-amidating monooxygenase
1434376_at	0.000169	8.56e-07	-8.21	6.13118	-2.38292	Cd44	CD44 antigen
1456079_x_at	0.000168	8.52e-07	8.22	6.11909	0.770028	Apex1	apurinic/apyrimidinic endonuclease 1
1437772_s_at	0.000168	8.5e-07	-8.22	6.09905	-1.15874	Fuca1	fucosidase, alpha-L- 1, tissue
1429240_at	0.000174	8.89e-07	8.19	6.0951	1.50507	Stard4	StAR-related lipid transfer (START) domain containing 4
1430533_a_at	0.000138	6.26e-07	-8.43	6.0886	-1.43206	Ctnnb1	catenin (cadherin associated protein), beta 1
1437378_x_at	0.000168	8.29e-07	-8.24	6.07807	-0.839948	Scarb1	scavenger receptor class B, member 1
1452349_x_at	0.000176	9.08e-07	-8.17	6.07298	-1.7053	Mnda///Ifi205	myeloid cell nuclear differentiation antigen///interferon activated gene 205
1423829_at	0.000178	9.22e-07	-8.16	6.05964	-1.12571	Fam49b	family with sequence similarity 49, member B
1416480_a_at	0.000168	8.26e-07	8.24	6.05071	0.638773	Higd1a	HIG1 domain family, member 1A
1425333_at	0.000175	8.99e-07	8.18	6.02954	0.847504	Rab43	RAB43, member RAS oncogene family
1454680_at	0.000179	9.31e-07	8.16	6.01926	0.685123	D5Ertd579e	DNA segment, Chr 5, ERATO Doi 579, expressed
1418188_a_at	0.000181	9.62e-07	-8.13	6.01881	-1.40773	Malat1	metastasis associated lung adenocarcinoma transcript 1 (non-coding RNA)
1452231_x_at	0.000179	9.51e-07	-8.14	6.01336	-1.15846	Mndal	myeloid nuclear differentiation antigen like
1415993_at	8.24e-05	2.72e-07	9.03	6.00924	2.97723	Sqle	squalene epoxidase
1428883_at	0.000179	9.48e-07	8.14	6.00721	0.75462	Tmem57	transmembrane protein 57
1417757_at	0.000179	9.48e-07	8.14	5.99075	1.33395	Unc13b	unc-13 homolog B (C. elegans)
1425837_a_at	0.000182	9.77e-07	8.12	5.98668	2.31137	Noct	nocturnin
1420874_at	0.000182	9.78e-07	-8.12	5.97479	-0.999498	Gm4887///Twf1	predicted gene 4887///twinfilin actin binding protein 1
1436778_at	0.000185	1.02e-06	-8.1	5.96126	-2.93997	Cybb	cytochrome b-245, beta polypeptide
1455208_at	0.000185	1.02e-06	8.09	5.95997	0.768636	Pex19	peroxisomal biogenesis factor 19
1448527_at	0.000185	1e-06	-8.11	5.9428	-0.616882	Pdcd10	programmed cell death 10
1428255_at	0.000189	1.05e-06	8.08	5.93144	0.757828	Luc7l	Luc7-like
1422579_at	0.000185	1.02e-06	8.1	5.92423	0.712941	Hspe1	heat shock protein 1 (chaperonin 10)
1417311_at	0.000185	1.02e-06	-8.09	5.918	-0.937666	Crip2	cysteine rich protein 2
1427213_at	0.000195	1.09e-06	8.05	5.88365	1.11446	Pfkfb1	6-phosphofructo-2-kinase/fructose-2,6-biphosphatase 1
1434066_at	0.000196	1.1e-06	8.04	5.87983	0.785635	Gtf3c1	general transcription factor III C 1
1450242_at	0.000179	9.48e-07	8.14	5.87781	1.3496	Tlr5	toll-like receptor 5
1416462_at	0.000185	1.02e-06	-8.09	5.87016	-0.868147	Caprin1	cell cycle associated protein 1
1421491_a_at	0.000197	1.13e-06	-8.03	5.86719	-1.13105	Vmp1	vacuole membrane protein 1
1423760_at	0.000196	1.1e-06	-8.04	5.84209	-2.22864	Cd44	CD44 antigen
1455376_at	0.000196	1.11e-06	8.04	5.83871	0.731948	Vwa8	von Willebrand factor A domain containing 8
1429179_at	0.000202	1.16e-06	-8.01	5.83647	-1.09105	Colec11	collectin sub-family member 11
1438117_x_at	0.000205	1.18e-06	7.99	5.81768	0.849373	Tmem41b	transmembrane protein 41B
1440790_x_at	0.000201	1.15e-06	8.01	5.81252	1.52452
1418340_at	0.000209	1.22e-06	-7.98	5.78965	-2.26804	Fcer1g	Fc receptor, IgE, high affinity I, gamma polypeptide
1449303_at	0.000209	1.21e-06	-7.98	5.78484	-0.818998	Sesn3	sestrin 3
1419762_at	0.000194	1.08e-06	-8.06	5.78108	-2.84519	Ubd	ubiquitin D
1449714_at	0.000197	1.12e-06	8.03	5.77013	0.860165	Fam73b	family with sequence similarity 73, member B
1423570_at	0.000213	1.26e-06	-7.95	5.75343	-1.53478	Abcg1	ATP-binding cassette, sub-family G (WHITE), member 1
1450649_at	0.000213	1.26e-06	-7.95	5.75308	-1.03044	Gng10	guanine nucleotide binding protein (G protein), gamma 10
1429900_at	0.000213	1.27e-06	7.95	5.74095	1.09553	5330406M23Rik	RIKEN cDNA 5330406M23 gene
1460241_a_at	0.000206	1.19e-06	7.99	5.73498	1.25094	St3gal5	ST3 beta-galactoside alpha-2,3-sialyltransferase 5
1451296_x_at	0.000216	1.29e-06	7.94	5.7035	0.688004	Pabpc4	poly(A) binding protein, cytoplasmic 4
1434920_a_at	0.000185	1.01e-06	-8.1	5.69058	-2.66638	Evl	Ena-vasodilator stimulated phosphoprotein
1417092_at	0.000219	1.32e-06	-7.92	5.67449	-1.1807	Pth1r	parathyroid hormone 1 receptor
1416954_at	0.000213	1.25e-06	7.96	5.67115	0.642827	Slc25a10	solute carrier family 25 (mitochondrial carrier, dicarboxylate transporter), member 10
1423078_a_at	0.000225	1.38e-06	7.89	5.66522	2.18163	Msmo1	methylsterol monoxygenase 1
1450678_at	0.000221	1.34e-06	-7.91	5.65789	-2.94524	Itgb2	integrin beta 2
1447951_at	0.000225	1.4e-06	7.88	5.65336	1.25272	Cdip1	cell death inducing Trp53 target 1
1425239_at	0.000213	1.26e-06	7.95	5.64489	1.63235	Setd4	SET domain containing 4
1427258_at	0.000227	1.43e-06	7.87	5.63406	1.36984	Trim24	tripartite motif-containing 24
1417381_at	0.000225	1.39e-06	-7.88	5.62645	-2.26301	C1qa	complement component 1, q subcomponent, alpha polypeptide
1426313_at	0.00023	1.45e-06	-7.86	5.61639	-0.992701	Bre	brain and reproductive organ-expressed protein
1440739_at	0.000222	1.35e-06	-7.9	5.60398	-1.03152	Vegfc	vascular endothelial growth factor C
1437683_x_at	0.000219	1.31e-06	-7.92	5.60335	-0.673985	Serf2	small EDRK-rich factor 2
1456080_a_at	0.000231	1.49e-06	-7.84	5.59309	-1.79825	Serinc3	serine incorporator 3
1417169_at	0.000231	1.49e-06	7.84	5.59045	2.17876	Usp2	ubiquitin specific peptidase 2
1420172_at	0.000231	1.5e-06	-7.84	5.57546	-0.807769	Myh9	myosin, heavy polypeptide 9, non-muscle
1455454_at	0.000225	1.4e-06	7.88	5.57146	1.4118	Akr1c19	aldo-keto reductase family 1, member C19
1451726_at	0.000231	1.49e-06	-7.84	5.56706	-1.20306	Mtmr6	myotubularin related protein 6
1434285_at	0.000231	1.46e-06	-7.85	5.52789	-1.37053	Frmd4a	FERM domain containing 4A
1423569_at	0.000228	1.44e-06	-7.86	5.52377	-1.5579	Gatm	glycine amidinotransferase (L-arginine:glycine amidinotransferase)
1447502_at	0.000222	1.35e-06	7.9	5.52329	1.39073
1418930_at	0.000225	1.4e-06	-7.88	5.52228	-2.0327	Cxcl10	chemokine (C-X-C motif) ligand 10
1419492_s_at	0.000244	1.59e-06	-7.8	5.51968	-1.84631	Defb1	defensin beta 1
1430980_a_at	0.000231	1.47e-06	-7.85	5.5067	-0.798147	Eif4a1	eukaryotic translation initiation factor 4A1
1425814_a_at	0.000247	1.64e-06	-7.78	5.50336	-1.42393	Calcrl	calcitonin receptor-like
1429184_at	0.000239	1.56e-06	-7.81	5.49522	-2.16928	Gm4070///Gvin1	predicted gene 4070///GTPase, very large interferon inducible 1
1417426_at	0.000247	1.64e-06	-7.78	5.4866	-2.30041	Srgn	serglycin
1424184_at	0.000223	1.37e-06	7.9	5.47304	0.450151	Acadvl	acyl-Coenzyme A dehydrogenase, very long chain
1443829_x_at	0.00025	1.69e-06	7.76	5.46457	0.996131	Coasy	Coenzyme A synthase
1423058_at	0.000245	1.61e-06	-7.79	5.46225	-0.645721	Capza2	capping protein (actin filament) muscle Z-line, alpha 2
1419873_s_at	0.00025	1.67e-06	-7.76	5.46119	-2.03329	Csf1r	colony stimulating factor 1 receptor
1421839_at	0.000168	8.47e-07	-8.22	5.45768	-2.19338	Abca1	ATP-binding cassette, sub-family A (ABC1), member 1
1421605_a_at	0.00025	1.68e-06	-7.76	5.4524	-1.03766	Aqp9	aquaporin 9
1422903_at	0.000252	1.74e-06	-7.74	5.44465	-2.24124	Ly86	lymphocyte antigen 86
1450641_at	0.000252	1.73e-06	-7.74	5.44213	-1.91654	Vim	vimentin
1438404_at	0.00025	1.69e-06	-7.76	5.44124	-1.57595	Rnf144a	ring finger protein 144A
1417184_s_at	0.000227	1.42e-06	7.87	5.43642	1.99949	Hbb-bt///Hbb-bs///Hbb-b2///Hbb-b1	hemoglobin, beta adult t chain///hemoglobin, beta adult s chain///hemoglobin, beta adult minor chain///hemoglobin, beta adult major chain
1455660_at	0.000252	1.75e-06	-7.73	5.43615	-1.6527	Csf2rb	colony stimulating factor 2 receptor, beta, low-affinity (granulocyte-macrophage)
1417379_at	0.00025	1.68e-06	-7.76	5.42534	-1.91728	Iqgap1	IQ motif containing GTPase activating protein 1
1460593_at	0.000252	1.76e-06	7.73	5.42371	2.2105	Susd4	sushi domain containing 4
1449846_at	0.000252	1.78e-06	-7.72	5.42157	-2.87137	Ear12///Ear3///Ear2	eosinophil-associated, ribonuclease A family, member 12///eosinophil-associated, ribonuclease A family, member 3///eosinophil-associated, ribonuclease A family, member 2
1417168_a_at	0.000252	1.77e-06	7.73	5.41983	2.38159	Usp2	ubiquitin specific peptidase 2
1458097_at	0.000252	1.72e-06	7.74	5.41645	1.19568	Cobll1	Cobl-like 1
1424988_at	0.000252	1.76e-06	-7.73	5.41452	-1.22937	Mylip	myosin regulatory light chain interacting protein
1425321_a_at	0.000253	1.8e-06	7.71	5.40125	1.20233	Clmn	calmin
1430449_at	0.000252	1.71e-06	-7.75	5.3974	-1.15737	Kidins220	kinase D-interacting substrate 220
1417926_at	0.000175	8.96e-07	-8.18	5.39555	-2.07529	Ncapg2	non-SMC condensin II complex, subunit G2
1427297_at	0.000256	1.84e-06	7.7	5.38207	0.798935	Mrpl9	mitochondrial ribosomal protein L9
1451563_at	0.000256	1.85e-06	-7.7	5.38019	-1.79089	Adgre4	adhesion G protein-coupled receptor E4
1459145_at	0.000252	1.75e-06	7.73	5.37465	2.05089	A930033H14Rik	RIKEN cDNA A930033H14 gene
1419365_at	0.000247	1.64e-06	7.78	5.3707	1.08289	Pex11a	peroxisomal biogenesis factor 11 alpha
1436954_at	0.000247	1.63e-06	-7.78	5.36494	-1.65203	Wipf1	WAS/WASL interacting protein family, member 1
1425179_at	0.000252	1.71e-06	7.75	5.36181	0.68342	Shmt1	serine hydroxymethyltransferase 1 (soluble)
1421534_at	0.000262	1.9e-06	-7.68	5.35209	-1.34209	Dfna5	deafness, autosomal dominant 5 (human)
1433816_at	0.000252	1.75e-06	7.73	5.34901	0.80767	Slc25a51	solute carrier family 25, member 51
1456739_x_at	0.000256	1.83e-06	-7.7	5.34373	-1.30439	Armcx2	armadillo repeat containing, X-linked 2
1421901_at	0.000264	1.93e-06	7.67	5.34213	0.758799	Eif2ak1	eukaryotic translation initiation factor 2 alpha kinase 1
1417380_at	0.000264	1.94e-06	-7.66	5.3301	-1.82079	Iqgap1	IQ motif containing GTPase activating protein 1
1435594_at	0.000264	1.96e-06	7.66	5.32613	1.14316	Atl2	atlastin GTPase 2
1448392_at	0.000267	1.98e-06	-7.65	5.31593	-1.81435	Sparc	secreted acidic cysteine rich glycoprotein
1422826_at	0.000262	1.9e-06	7.68	5.3151	0.801959	Igfals	insulin-like growth factor binding protein, acid labile subunit
1420620_a_at	0.00027	2.02e-06	-7.64	5.29483	-1.26908	Rnf13	ring finger protein 13
1424921_at	0.000256	1.82e-06	-7.71	5.29183	-0.761332	Bst2	bone marrow stromal cell antigen 2
1419872_at	0.000252	1.78e-06	-7.72	5.29152	-1.8362	Csf1r	colony stimulating factor 1 receptor
1428861_at	0.000264	1.94e-06	-7.67	5.28127	-1.34961	Filip1l	filamin A interacting protein 1-like
1438676_at	0.000272	2.06e-06	-7.63	5.25168	-2.17455	Gbp6	guanylate binding protein 6
1420688_a_at	0.000274	2.08e-06	-7.62	5.24778	-0.974725	Sgce	sarcoglycan, epsilon
1431900_a_at	0.000269	2.01e-06	7.64	5.23771	1.02597	Foxa3	forkhead box A3
1436900_x_at	0.000275	2.13e-06	-7.61	5.22838	-0.892134	Leprot	leptin receptor overlapping transcript
1418126_at	0.000264	1.94e-06	-7.67	5.22234	-2.30015	Ccl5	chemokine (C-C motif) ligand 5
1436970_a_at	0.000283	2.21e-06	-7.58	5.21029	-1.3898	Pdgfrb	platelet derived growth factor receptor, beta polypeptide
1427207_s_at	0.000277	2.14e-06	7.6	5.2072	0.682057	Afg3l2	AFG3-like AAA ATPase 2
1451814_a_at	0.000271	2.05e-06	7.63	5.20589	0.757443	Htatip2	HIV-1 Tat interactive protein 2
1436849_x_at	0.000275	2.1e-06	7.61	5.20442	0.633765	Gaa	glucosidase, alpha, acid
1416799_at	0.000275	2.12e-06	-7.61	5.20436	-0.690016	Trpm7	transient receptor potential cation channel, subfamily M, member 7
1429527_a_at	0.000283	2.21e-06	-7.58	5.19154	-1.54314	Plscr1	phospholipid scramblase 1
1438211_s_at	0.000284	2.23e-06	7.57	5.18883	2.88409	Dbp	D site albumin promoter binding protein
1419393_at	0.000268	2e-06	-7.65	5.18857	-1.43984	Abcg5	ATP-binding cassette, sub-family G (WHITE), member 5
1422902_s_at	0.000284	2.24e-06	-7.57	5.18429	-0.870433	Mgea5	meningioma expressed antigen 5 (hyaluronidase)
1416125_at	0.000283	2.21e-06	7.58	5.17321	1.55815	Fkbp5	FK506 binding protein 5
1437626_at	0.000275	2.12e-06	-7.61	5.16528	-1.11471	Zfp36l2	zinc finger protein 36, C3H type-like 2
1457717_at	0.000288	2.32e-06	7.55	5.16375	0.955187	Tmem254a	transmembrane protein 254a
1437745_at	0.000288	2.32e-06	7.55	5.15972	0.925939	Chd7	chromodomain helicase DNA binding protein 7
1434061_at	0.000288	2.34e-06	-7.54	5.15545	-0.872407	Rp2	retinitis pigmentosa 2 homolog
1420656_at	0.000286	2.28e-06	-7.56	5.13798	-1.1786	Abcg8	ATP-binding cassette, sub-family G (WHITE), member 8
1435519_at	0.000275	2.09e-06	-7.62	5.13303	-0.764347	Rap1b	RAS related protein 1b
1423756_s_at	0.000252	1.77e-06	7.73	5.133	0.51237	Igfbp4	insulin-like growth factor binding protein 4
1451479_a_at	0.000288	2.34e-06	7.54	5.12718	0.731384	Tmem53	transmembrane protein 53
1424480_s_at	0.000288	2.34e-06	7.54	5.12462	0.603508	Akt2	thymoma viral proto-oncogene 2
1423074_at	0.000288	2.32e-06	7.55	5.11518	0.942231	Lman2	lectin, mannose-binding 2
1454712_at	0.000292	2.4e-06	7.53	5.09932	1.02163	Slc25a51	solute carrier family 25, member 51
1444487_at	0.000305	2.51e-06	-7.5	5.0878	-1.28206	Lrat	lecithin-retinol acyltransferase (phosphatidylcholine-retinol-O-acyltransferase)
1424790_at	0.000292	2.41e-06	7.53	5.08286	0.670489	Slc25a42	solute carrier family 25, member 42
1453367_a_at	0.000305	2.52e-06	-7.49	5.06058	-1.05533	Abhd12	abhydrolase domain containing 12
1417366_s_at	0.000292	2.4e-06	-7.53	5.05914	-0.626041	Calm3///Calm2///Calm1	calmodulin 3///calmodulin 2///calmodulin 1
1452757_s_at	0.00027	2.03e-06	7.63	5.03547	1.85391	Hba-a2///Hba-a1	hemoglobin alpha, adult chain 2///hemoglobin alpha, adult chain 1
1438938_x_at	0.000285	2.26e-06	7.57	5.02221	0.642847	Phb2	prohibitin 2
1415987_at	0.000292	2.39e-06	7.53	5.01729	0.556823	Hdlbp	high density lipoprotein (HDL) binding protein
1423461_a_at	0.000308	2.55e-06	-7.49	5.01661	-0.589702	Ubl3	ubiquitin-like 3
1417696_at	0.000314	2.62e-06	-7.47	4.99487	-1.73521	Soat1	sterol O-acyltransferase 1
1437449_at	0.000327	2.77e-06	7.43	4.99179	1.43075	Rsad1	radical S-adenosyl methionine domain containing 1
1442358_at	0.000327	2.77e-06	7.43	4.9867	0.893891	AA409587	expressed sequence AA409587
1435376_at	0.000315	2.64e-06	7.47	4.97578	0.666155	Ddhd2	DDHD domain containing 2
1456599_at	0.000327	2.76e-06	-7.44	4.96688	-1.08203	Nxt2	nuclear transport factor 2-like export factor 2
1451731_at	0.000327	2.78e-06	7.43	4.96196	0.777873	Abca3	ATP-binding cassette, sub-family A (ABC1), member 3
1442027_at	0.000332	2.85e-06	-7.42	4.95719	-1.13842	Nbeal1	neurobeachin like 1
1438245_at	0.000335	2.89e-06	7.41	4.95273	0.987447
1424266_s_at	0.000285	2.26e-06	7.57	4.95059	0.886041	Ces1f	carboxylesterase 1F
1424904_at	0.000314	2.61e-06	7.47	4.94413	0.736011	Vwa8	von Willebrand factor A domain containing 8
1448245_at	0.000286	2.29e-06	7.56	4.92909	0.540123	Rpsa	ribosomal protein SA
1429954_at	0.000264	1.95e-06	-7.66	4.92747	-2.15474	Clec4a3	C-type lectin domain family 4, member a3
1416321_s_at	0.000336	2.93e-06	-7.4	4.92081	-1.13196	Prelp	proline arginine-rich end leucine-rich repeat
1428361_x_at	0.000286	2.28e-06	7.56	4.90551	1.68362	Hba-a2///Hba-a1	hemoglobin alpha, adult chain 2///hemoglobin alpha, adult chain 1
1423586_at	0.000327	2.75e-06	-7.44	4.88648	-2.08168	Axl	AXL receptor tyrosine kinase
1434664_at	0.000353	3.11e-06	-7.36	4.85011	-0.98938	Mzt1	mitotic spindle organizing protein 1
1438475_at	0.000272	2.06e-06	-7.63	4.84699	-2.50894	AB124611	cDNA sequence AB124611
1448963_at	0.000355	3.16e-06	7.35	4.84063	0.625416	Nfyc	nuclear transcription factor-Y gamma
1433493_at	0.000359	3.24e-06	7.33	4.83705	1.12142	Fam73b	family with sequence similarity 73, member B
1448021_at	0.000359	3.26e-06	7.33	4.83172	1.56558	Fam46c	family with sequence similarity 46, member C
1415989_at	0.000341	2.98e-06	-7.39	4.82979	-1.63134	Vcam1	vascular cell adhesion molecule 1
1416723_at	0.000359	3.23e-06	-7.33	4.82445	-0.779143	Tcf4	transcription factor 4
1442406_at	0.000362	3.31e-06	7.32	4.82156	1.2141	9230104K21Rik	RIKEN cDNA 9230104K21 gene
1443698_at	0.000359	3.22e-06	-7.34	4.82106	-1.02328	Xaf1	XIAP associated factor 1
1436299_at	0.000359	3.25e-06	-7.33	4.81531	-1.28022	Gls	glutaminase
1441281_s_at	0.000341	2.99e-06	-7.39	4.81311	-0.669041	Ninj1	ninjurin 1
1439740_s_at	0.000355	3.16e-06	7.35	4.81289	0.962745	Uck2	uridine-cytidine kinase 2
1417828_at	0.00036	3.29e-06	-7.32	4.81287	-1.48164	Aqp8	aquaporin 8
1425829_a_at	0.000336	2.92e-06	-7.4	4.80982	-2.09419	Steap4	STEAP family member 4
1434191_at	0.000332	2.83e-06	-7.42	4.80775	-0.690107	Agmo	alkylglycerol monooxygenase
1449401_at	0.00036	3.28e-06	-7.33	4.79655	-2.55731	C1qc	complement component 1, q subcomponent, C chain
1417980_a_at	0.000326	2.74e-06	-7.44	4.7965	-1.32081	Insig2	insulin induced gene 2
1454268_a_at	0.000367	3.42e-06	-7.3	4.78627	-2.63174	Cyba	cytochrome b-245, alpha polypeptide
1418745_at	0.000367	3.41e-06	-7.3	4.78256	-1.17736	Omd	osteomodulin
1456737_x_at	0.000363	3.34e-06	7.31	4.78171	1.13903	Acaa1a	acetyl-Coenzyme A acyltransferase 1A
1417053_at	0.000355	3.14e-06	7.35	4.7811	0.557627	1700071K01Rik///Phb	RIKEN cDNA 1700071K01 gene///prohibitin
1434387_at	0.00036	3.28e-06	7.33	4.7802	0.600789	Fam234a	family with sequence similarity 234, member A
1424441_at	0.000367	3.43e-06	7.3	4.77644	0.808976	Slc27a4	solute carrier family 27 (fatty acid transporter), member 4
1434543_a_at	0.000359	3.23e-06	7.34	4.77625	0.772562	Bola2	bolA-like 2 (E. coli)
1431142_s_at	0.000367	3.49e-06	7.29	4.77134	0.94691	Aifm2	apoptosis-inducing factor, mitochondrion-associated 2
1454086_a_at	0.000367	3.49e-06	-7.29	4.7676	-1.61965	Lmo2	LIM domain only 2
1435326_at	0.000336	2.92e-06	7.4	4.76474	0.61671	Lpgat1	lysophosphatidylglycerol acyltransferase 1
1428758_at	0.000365	3.37e-06	-7.31	4.76178	-1.52977	Tmem86a	transmembrane protein 86A
1419964_s_at	0.000357	3.19e-06	7.34	4.76096	0.682753	Hdgf	hepatoma-derived growth factor
1433770_at	0.000367	3.49e-06	-7.29	4.75618	-1.0776	Dpysl2	dihydropyrimidinase-like 2
1420699_at	0.000367	3.48e-06	-7.29	4.75439	-2.79024	Clec7a	C-type lectin domain family 7, member a
1452527_a_at	0.00037	3.56e-06	-7.27	4.7481	-0.919686	P2rx4	purinergic receptor P2X, ligand-gated ion channel 4
1455550_x_at	0.000332	2.85e-06	-7.41	4.74473	-0.537109	Serinc3	serine incorporator 3
1418809_at	0.000253	1.8e-06	-7.72	4.74202	-2.41007	Pirb///Pira5///Pira2///Pira11///Pira1	paired Ig-like receptor B///paired-Ig-like receptor A5///paired-Ig-like receptor A2///paired-Ig-like receptor A11///paired-Ig-like receptor A1
1417447_at	0.000372	3.61e-06	-7.26	4.73699	-1.08453	Tcf21	transcription factor 21
1439293_at	0.000369	3.53e-06	7.28	4.73547	1.39843	Fam214a	family with sequence similarity 214, member A
1437715_x_at	0.000363	3.35e-06	7.31	4.73057	0.687564	Apex1	apurinic/apyrimidinic endonuclease 1
1423113_a_at	0.000348	3.05e-06	-7.37	4.72261	-0.59228	Ube2d3	ubiquitin-conjugating enzyme E2D 3
1437208_at	0.000374	3.67e-06	-7.25	4.71187	-0.79138	2024-09-10	septin 10
1418189_s_at	0.000367	3.47e-06	-7.29	4.70294	-1.25381	Malat1	metastasis associated lung adenocarcinoma transcript 1 (non-coding RNA)
1415716_a_at	0.000336	2.93e-06	7.4	4.69704	0.477766	Rps27rt///Rps27	ribosomal protein S27, retrogene///ribosomal protein S27
1460014_at	0.000332	2.85e-06	-7.42	4.69549	-2.2624	Treml4	triggering receptor expressed on myeloid cells-like 4
1423331_a_at	0.000372	3.6e-06	-7.27	4.69549	-0.920939	Nectin3	nectin cell adhesion molecule 3
1423750_a_at	0.000372	3.6e-06	7.27	4.69478	0.673161	Sf1	splicing factor 1
1433975_at	0.000381	3.78e-06	7.24	4.68551	0.740049	Cdk10	cyclin-dependent kinase 10
1448122_at	0.000362	3.32e-06	7.32	4.68112	0.536177	Tcp1	t-complex protein 1
1452111_at	0.000374	3.67e-06	7.25	4.6801	0.701448	Mrps35	mitochondrial ribosomal protein S35
1416352_s_at	0.000367	3.5e-06	7.28	4.67467	0.657911	Tecr	trans-2,3-enoyl-CoA reductase
1437197_at	0.000367	3.49e-06	-7.29	4.67329	-0.814777	Sorbs2	sorbin and SH3 domain containing 2
1438656_x_at	0.000369	3.52e-06	7.28	4.67284	0.604243	Timm17b	translocase of inner mitochondrial membrane 17b
AFFX-r2-Bs-dap-M_at	0.000367	3.41e-06	-7.3	4.65953	-0.705716
1448558_a_at	0.000284	2.24e-06	-7.57	4.65592	-2.21354	Pla2g4a	phospholipase A2, group IVA (cytosolic, calcium-dependent)
1458099_at	0.000387	3.87e-06	7.22	4.65179	0.985648
1437726_x_at	0.000377	3.71e-06	-7.25	4.64721	-2.04032	C1qb	complement component 1, q subcomponent, beta polypeptide
1426799_at	0.00039	3.94e-06	-7.21	4.64684	-1.73317	Rab8b	RAB8B, member RAS oncogene family
1419455_at	0.000391	3.98e-06	-7.2	4.64069	-1.6747	Il10rb	interleukin 10 receptor, beta
1422978_at	0.000262	1.9e-06	-7.68	4.63643	-2.55522	Cybb	cytochrome b-245, beta polypeptide
1428603_at	0.000389	3.9e-06	-7.22	4.62636	-0.80198	Umad1	UMAP1-MVP12 associated (UMA) domain containing 1
1448178_a_at	0.000367	3.45e-06	7.29	4.61549	0.576638	Cct3	chaperonin containing Tcp1, subunit 3 (gamma)
1416543_at	0.000374	3.66e-06	-7.26	4.61071	-0.907854	Nfe2l2	nuclear factor, erythroid derived 2, like 2
1438979_s_at	0.00039	3.95e-06	7.21	4.60411	1.26055	1700029I15Rik	RIKEN cDNA 1700029I15 gene
1423345_at	0.000377	3.73e-06	-7.24	4.60237	-0.629371	Degs1	delta(4)-desaturase, sphingolipid 1
1427450_x_at	0.000388	3.89e-06	-7.22	4.5995	-0.791479	Myo1b	myosin IB
1422524_at	0.000377	3.72e-06	7.25	4.5985	0.59799	Abcb6	ATP-binding cassette, sub-family B (MDR/TAP), member 6
1416985_at	0.000406	4.19e-06	-7.17	4.59492	-2.22225	Sirpa	signal-regulatory protein alpha
1416182_at	0.000398	4.1e-06	7.18	4.58975	0.618476	Apba3	amyloid beta (A4) precursor protein-binding, family A, member 3
1437839_x_at	0.000407	4.22e-06	7.17	4.58788	1.00425	Mrpl11	mitochondrial ribosomal protein L11
1451827_a_at	0.00039	3.93e-06	-7.21	4.58427	-1.0007	Nox4	NADPH oxidase 4
1419372_at	0.000407	4.21e-06	7.17	4.57995	0.898705	Gosr2	golgi SNAP receptor complex member 2
AFFX-DapX-M_at	0.000386	3.85e-06	-7.22	4.5643	-0.726456
1448801_a_at	0.00039	3.96e-06	7.21	4.56068	0.778693	Timm44	translocase of inner mitochondrial membrane 44
1428748_at	0.000409	4.31e-06	-7.15	4.5601	-0.927523	Zfp950	zinc finger protein 950
1424962_at	0.000372	3.61e-06	-7.26	4.55355	-0.841008	Tm4sf4	transmembrane 4 superfamily member 4
1419329_at	0.000412	4.36e-06	7.15	4.55108	1.25693	Sorbs3	sorbin and SH3 domain containing 3
1450792_at	0.000407	4.23e-06	-7.16	4.54752	-2.59045	Tyrobp	TYRO protein tyrosine kinase binding protein
1449382_at	0.000409	4.3e-06	7.15	4.54634	1.17292	Slc6a12	solute carrier family 6 (neurotransmitter transporter, betaine/GABA), member 12
1431008_at	0.000398	4.1e-06	-7.18	4.53822	-0.920307	H2-Q6///LOC68395///H2-Q8	histocompatibility 2, Q region locus 6///histocompatibility 2, Q region locus 6-like///histocompatibility 2, Q region locus 8
1419819_s_at	0.000394	4.03e-06	7.2	4.53366	0.599904	Sec63	SEC63-like (S. cerevisiae)
1424313_a_at	0.000374	3.67e-06	7.25	4.52627	0.634472	Ndufs7	NADH dehydrogenase (ubiquinone) Fe-S protein 7
1437709_x_at	0.000407	4.24e-06	7.16	4.52587	0.616201	Ttc13	tetratricopeptide repeat domain 13
1425631_at	0.000372	3.62e-06	-7.26	4.52544	-2.21378	Ppp1r3c	protein phosphatase 1, regulatory (inhibitor) subunit 3C
1439586_at	0.000391	3.98e-06	7.2	4.51412	1.38528	LOC548102	uncharacterized LOC548102
1426903_at	0.000397	4.06e-06	-7.19	4.51316	-0.780233	Fndc3a	fibronectin type III domain containing 3A
1428446_at	0.000349	3.07e-06	-7.37	4.51	-1.69963	Dync2li1	dynein cytoplasmic 2 light intermediate chain 1
1424519_at	0.000417	4.44e-06	7.13	4.50958	0.722429	Mtg1	mitochondrial ribosome-associated GTPase 1
1417433_at	0.000409	4.29e-06	7.16	4.50628	0.614981	Lypla2	lysophospholipase 2
1457632_s_at	0.000409	4.32e-06	-7.15	4.50231	-1.19263	Meis2	Meis homeobox 2
1420843_at	0.000394	4.02e-06	-7.2	4.48997	-0.697272	Ptprf	protein tyrosine phosphatase, receptor type, F
1455713_x_at	0.000386	3.85e-06	7.22	4.48408	0.575162	Phb2	prohibitin 2
1460287_at	0.000431	4.7e-06	-7.1	4.4814	-1.51263	Timp2	tissue inhibitor of metalloproteinase 2
1425409_at	0.000431	4.7e-06	7.1	4.47993	1.04341	Chrna2	cholinergic receptor, nicotinic, alpha polypeptide 2 (neuronal)
1421358_at	0.000432	4.74e-06	-7.09	4.47295	-1.34202	H2-M3	histocompatibility 2, M region locus 3
1424923_at	0.000432	4.74e-06	-7.09	4.46861	-1.92744	Serpina3g	serine (or cysteine) peptidase inhibitor, clade A, member 3G
1437171_x_at	0.000431	4.69e-06	-7.1	4.46733	-1.10536	Gsn	gelsolin
1424221_at	0.000433	4.8e-06	7.09	4.46293	2.16423	Susd4	sushi domain containing 4
1449183_at	0.000369	3.54e-06	-7.28	4.46155	-0.735994	Comt	catechol-O-methyltransferase
1452117_a_at	0.000433	4.8e-06	-7.09	4.45789	-1.244	Fyb	FYN binding protein
1417266_at	0.000432	4.75e-06	-7.09	4.45745	-2.28502	Ccl6	chemokine (C-C motif) ligand 6
1450852_s_at	0.000417	4.44e-06	-7.13	4.45571	-0.810376	F2r	coagulation factor II (thrombin) receptor
1454799_at	0.000431	4.64e-06	7.11	4.44952	1.01053	Agpat9	1-acylglycerol-3-phosphate O-acyltransferase 9
1427689_a_at	0.000436	4.88e-06	-7.08	4.44772	-0.931	Tnip1	TNFAIP3 interacting protein 1
1440134_at	0.000409	4.3e-06	7.15	4.44301	1.86507	Cyp4a31	cytochrome P450, family 4, subfamily a, polypeptide 31
1424857_a_at	0.000437	4.91e-06	-7.07	4.4381	-0.942984	Trim34a	tripartite motif-containing 34A
1452219_at	0.000432	4.73e-06	7.09	4.43636	0.63724	Tmem63b	transmembrane protein 63b
1416989_at	0.000433	4.79e-06	7.09	4.43594	0.739836	Vps53	VPS53 GARP complex subunit
1451248_at	0.000437	4.94e-06	7.07	4.43578	0.991162	Prmt7	protein arginine N-methyltransferase 7
1448239_at	0.000437	4.95e-06	-7.07	4.43285	-1.66155	Hmox1	heme oxygenase 1
1433712_at	0.000431	4.66e-06	7.1	4.43135	0.712166	Cep170b	centrosomal protein 170B
1422076_at	0.000437	4.94e-06	7.07	4.42928	0.926641	Acot4	acyl-CoA thioesterase 4
1417404_at	0.000431	4.67e-06	7.1	4.42778	1.09842	Elovl6	ELOVL family member 6, elongation of long chain fatty acids (yeast)
1428253_at	0.000431	4.7e-06	-7.1	4.42708	-0.796998	Chmp2b	charged multivesicular body protein 2B
1457721_at	0.000409	4.29e-06	7.16	4.42369	0.63694	Ppara	peroxisome proliferator activated receptor alpha
1448261_at	0.000431	4.64e-06	-7.11	4.42364	-1.0265	Cdh1	cadherin 1
1458943_at	0.000231	1.49e-06	-7.84	4.419	-2.06831
1455308_at	0.000442	5.02e-06	-7.06	4.41829	-1.28713	Ano6	anoctamin 6
1416616_s_at	0.000423	4.53e-06	7.12	4.41237	0.578924	Clpp	caseinolytic mitochondrial matrix peptidase proteolytic subunit
1419091_a_at	0.000438	4.97e-06	-7.06	4.40043	-1.84574	Anxa2	annexin A2
1425803_a_at	0.000443	5.06e-06	-7.05	4.39676	-1.00164	Mbd2	methyl-CpG binding domain protein 2
1419912_s_at	0.000437	4.9e-06	7.07	4.39423	0.681139	Strap	serine/threonine kinase receptor associated protein
1448400_a_at	0.000416	4.42e-06	7.14	4.39179	0.552185	Smarcd2	SWI/SNF related, matrix associated, actin dependent regulator of chromatin, subfamily d, member 2
1418129_at	0.000444	5.1e-06	7.05	4.39056	1.59861	Dhcr24	24-dehydrocholesterol reductase
1418672_at	0.000416	4.41e-06	7.14	4.38284	0.583037	Akr1c13	aldo-keto reductase family 1, member C13
1455574_at	0.000446	5.17e-06	7.04	4.37918	0.863374	Smg7	Smg-7 homolog, nonsense mediated mRNA decay factor (C. elegans)
1424676_s_at	0.000433	4.78e-06	7.09	4.37671	0.927141	Sec14l4	SEC14-like lipid binding 4
1424529_s_at	0.000434	4.84e-06	7.08	4.36547	1.34145	Cgref1	cell growth regulator with EF hand domain 1
1456176_x_at	0.000385	3.82e-06	7.23	4.36077	0.35714	Slc25a39	solute carrier family 25, member 39
1418826_at	0.000453	5.26e-06	-7.03	4.36008	-1.9424	Ms4a6b	membrane-spanning 4-domains, subfamily A, member 6B
1429239_a_at	0.000437	4.95e-06	7.07	4.35627	1.40027	Stard4	StAR-related lipid transfer (START) domain containing 4
1448370_at	0.000446	5.17e-06	7.04	4.33902	0.698104	Ulk1	unc-51 like kinase 1
1422959_s_at	0.000463	5.44e-06	-7.01	4.33299	-0.780929	Rnf114	ring finger protein 114
1449265_at	0.000431	4.63e-06	-7.11	4.32934	-1.54664	Casp1	caspase 1
1418643_at	0.000443	5.07e-06	-7.05	4.32877	-1.25152	Tspan13	tetraspanin 13
1443779_s_at	0.000445	5.13e-06	7.04	4.32627	0.749929	Lcor	ligand dependent nuclear receptor corepressor
1435450_at	0.000436	4.88e-06	-7.08	4.30925	-0.5301	Cpne3	copine III
1454937_at	0.000473	5.58e-06	-6.99	4.30795	-0.799145	Bmt2	base methyltransferase of 25S rRNA 2
1423386_at	0.000443	5.08e-06	7.05	4.30619	0.630466	Psmd9	proteasome (prosome, macropain) 26S subunit, non-ATPase, 9
1435972_at	0.000457	5.34e-06	-7.02	4.30514	-0.610434	Cast	calpastatin
1450430_at	0.000453	5.28e-06	-7.03	4.3045	-1.38091	Mrc1	mannose receptor, C type 1
1423757_x_at	0.000409	4.28e-06	7.16	4.30343	0.80989	Igfbp4	insulin-like growth factor binding protein 4
1426360_at	0.000476	5.65e-06	-6.98	4.30334	-1.05438	Zbed6///Zc3h11a	zinc finger, BED type containing 6///zinc finger CCCH type containing 11A
1416167_at	0.000434	4.82e-06	-7.08	4.28524	-0.651426	Prdx4	peroxiredoxin 4
1448556_at	0.000482	5.82e-06	6.97	4.27016	1.60726	Prlr	prolactin receptor
1430700_a_at	0.000245	1.6e-06	-7.79	4.26901	-3.91288	Pla2g7	phospholipase A2, group VII (platelet-activating factor acetylhydrolase, plasma)
1449399_a_at	0.000476	5.67e-06	-6.98	4.2678	-1.4882	Il1b	interleukin 1 beta
1448503_at	0.000443	5.04e-06	-7.05	4.2662	-0.729396	Mcl1	myeloid cell leukemia sequence 1
1454783_at	0.000483	5.85e-06	-6.96	4.26594	-1.22063	Il13ra1	interleukin 13 receptor, alpha 1
1424176_a_at	0.000489	5.94e-06	-6.95	4.24716	-0.823225	Anxa4	annexin A4
1439393_x_at	0.000476	5.67e-06	6.98	4.23579	0.64726	Ptpa	protein phosphatase 2 protein activator
1458345_s_at	0.000445	5.13e-06	-7.04	4.23219	-0.918978	Colec11	collectin sub-family member 11
1434446_at	0.000453	5.28e-06	7.03	4.23032	0.578084	Insr	insulin receptor
1450644_at	0.000434	4.84e-06	-7.08	4.22501	-0.789759	Zfp36l1	zinc finger protein 36, C3H type-like 1
1421750_a_at	0.000478	5.72e-06	-6.98	4.22213	-0.70164	Vbp1	von Hippel-Lindau binding protein 1
1427369_at	0.000475	5.63e-06	6.99	4.21979	1.03567	Nlrp6	NLR family, pyrin domain containing 6
1439292_at	0.000422	4.51e-06	7.12	4.2119	1.49715
1433575_at	0.000505	6.24e-06	-6.92	4.21076	-1.73703	Sox4	SRY (sex determining region Y)-box 4
1435372_a_at	0.000476	5.68e-06	6.98	4.21018	0.765563	Pa2g4	proliferation-associated 2G4
1416538_at	0.000503	6.17e-06	-6.93	4.20872	-0.786224	Siae	sialic acid acetylesterase
1432562_at	0.000509	6.3e-06	6.92	4.19951	1.03143	Sox6os	SRY (sex determining region Y)-box 6, opposite strand
1434298_at	0.00028	2.18e-06	-7.59	4.19376	-2.83895	Zeb2	zinc finger E-box binding homeobox 2
1460180_at	0.000504	6.21e-06	-6.93	4.19158	-1.00017	Hexb	hexosaminidase B
1436944_x_at	0.000458	5.36e-06	-7.02	4.19036	-0.913273	Pisd-ps1///Pisd-ps3	phosphatidylserine decarboxylase, pseudogene 1///phosphatidylserine decarboxylase, pseudogene 3
1415973_at	0.000504	6.21e-06	-6.93	4.1871	-1.54677	Marcks	myristoylated alanine rich protein kinase C substrate
1439773_at	0.000503	6.15e-06	-6.93	4.1868	-1.38437	Ly6e	lymphocyte antigen 6 complex, locus E
1447336_at	0.000491	5.98e-06	6.95	4.18364	1.12083	Gm10658	predicted gene 10658
1427893_a_at	0.000518	6.48e-06	6.9	4.17031	0.78409	Pmvk	phosphomevalonate kinase
1416912_at	0.000482	5.81e-06	-6.97	4.16587	-0.946101	Akirin1	akirin 1
1443056_at	0.000523	6.63e-06	6.89	4.15273	1.32552
1436297_a_at	0.000469	5.52e-06	7	4.14835	0.719128	Grina	glutamate receptor, ionotropic, N-methyl D-aspartate-associated protein 1 (glutamate binding)
1421889_a_at	0.000515	6.41e-06	-6.91	4.1386	-0.72436	Aplp2	amyloid beta (A4) precursor-like protein 2
1455222_a_at	0.000478	5.73e-06	6.98	4.1246	0.589641	Ubp1	upstream binding protein 1
1455206_at	0.000528	6.69e-06	-6.88	4.11733	-0.876011	Rps6ka3	ribosomal protein S6 kinase polypeptide 3
1420394_s_at	0.000537	6.86e-06	-6.86	4.10242	-2.63585	Lilrb4a///Lilr4b	leukocyte immunoglobulin-like receptor, subfamily B, member 4A///leukocyte immunoglobulin-like receptor, subfamily B, member 4B
1434545_x_at	0.000521	6.54e-06	6.89	4.09959	0.741543	Bola2	bolA-like 2 (E. coli)
1423896_a_at	0.000482	5.81e-06	6.97	4.09805	0.491592	Rnf187	ring finger protein 187
1433408_a_at	0.000503	6.18e-06	6.93	4.08575	1.24721	Mcm10	minichromosome maintenance 10 replication initiation factor
1430377_at	0.000543	7.03e-06	6.85	4.08273	1.29854	Ctcflos	CCCTC-binding factor (zinc finger protein)-like, opposite strand
1434141_at	0.000537	6.89e-06	-6.86	4.08185	-1.47979	Gucy1a3	guanylate cyclase 1, soluble, alpha 3
1417462_at	0.000489	5.93e-06	-6.95	4.07998	-1.52752	Cap1	CAP, adenylate cyclase-associated protein 1 (yeast)
1427918_a_at	0.000523	6.6e-06	-6.89	4.07644	-0.739872	Rhoq	ras homolog family member Q
1451335_at	0.000537	6.88e-06	-6.86	4.07634	-1.55089	Plac8	placenta-specific 8
1426476_at	0.000528	6.71e-06	-6.88	4.07343	-0.691654	Rasa1	RAS p21 protein activator 1
1451496_at	0.000546	7.19e-06	6.84	4.0731	1.19456	Mtss1	metastasis suppressor 1
1416132_at	0.000522	6.57e-06	-6.89	4.06828	-1.48553	Efr3a	EFR3 homolog A
1440196_at	0.000367	3.45e-06	-7.29	4.05975	-2.01356
1425487_at	0.000545	7.1e-06	-6.84	4.05622	-1.34579	Slu7	SLU7 splicing factor homolog (S. cerevisiae)
1448936_at	0.000537	6.91e-06	-6.86	4.04698	-0.587306	Stx12	syntaxin 12
1417540_at	0.00055	7.32e-06	-6.82	4.04586	-0.942231	Elf1	E74-like factor 1
1450105_at	0.000529	6.73e-06	-6.88	4.04365	-1.33065	Adam10	a disintegrin and metallopeptidase domain 10
1423749_s_at	0.00055	7.34e-06	6.82	4.03728	0.877987	Rangap1	RAN GTPase activating protein 1
1455737_at	0.000551	7.36e-06	-6.82	4.03069	-1.17617	Ppm1h	protein phosphatase 1H (PP2C domain containing)
1448795_a_at	0.000551	7.39e-06	6.82	4.03042	0.661646	Tbrg4	transforming growth factor beta regulated gene 4
1452674_a_at	0.00052	6.51e-06	6.9	4.02996	0.544586	Eif3k	eukaryotic translation initiation factor 3, subunit K
1427743_at	0.000556	7.51e-06	6.81	4.02908	0.890091
1416240_at	0.000509	6.32e-06	-6.91	4.02527	-0.622604	Psmb7	proteasome (prosome, macropain) subunit, beta type 7
1426744_at	0.000551	7.39e-06	6.82	4.02418	1.29806	Srebf2	sterol regulatory element binding factor 2
1417063_at	0.000544	7.09e-06	-6.84	4.01837	-2.4321	C1qb	complement component 1, q subcomponent, beta polypeptide
1428935_at	0.000554	7.47e-06	6.81	4.01655	0.934016	Canx	calnexin
1448619_at	0.000556	7.52e-06	6.81	4.01248	1.29714	Dhcr7	7-dehydrocholesterol reductase
1416679_at	0.000445	5.14e-06	7.04	4.00903	0.359156	Abcd3	ATP-binding cassette, sub-family D (ALD), member 3
1421917_at	0.000562	7.71e-06	-6.79	4.00604	-1.40026	Pdgfra	platelet derived growth factor receptor, alpha polypeptide
1449514_at	0.000523	6.62e-06	-6.89	4.00476	-1.30198	Grk5	G protein-coupled receptor kinase 5
1416660_at	0.000563	7.77e-06	-6.79	4.00018	-1.12866	Eif3a	eukaryotic translation initiation factor 3, subunit A
1451557_at	0.000474	5.61e-06	6.99	3.99988	0.607456	Tat	tyrosine aminotransferase
1428169_at	0.000547	7.23e-06	6.83	3.99921	0.663487	Atg16l1	autophagy related 16-like 1 (S. cerevisiae)
1450406_a_at	0.000542	6.98e-06	6.85	3.99872	0.612025	St3gal3	ST3 beta-galactoside alpha-2,3-sialyltransferase 3
1438631_x_at	0.000547	7.21e-06	6.83	3.99832	0.680497	Ttc13	tetratricopeptide repeat domain 13
1451651_at	0.000544	7.07e-06	-6.85	3.99742	-2.36582	Vsig4	V-set and immunoglobulin domain containing 4
1418240_at	0.00056	7.67e-06	-6.8	3.99574	-2.30945	Gbp2	guanylate binding protein 2
1429028_at	0.000543	7e-06	-6.85	3.9879	-1.56903	Dock11	dedicator of cytokinesis 11
1427165_at	0.000566	7.84e-06	-6.78	3.98387	-1.45155	Il13ra1	interleukin 13 receptor, alpha 1
1420502_at	0.000532	6.79e-06	-6.87	3.9744	-1.26369	Sat1	spermidine/spermine N1-acetyl transferase 1
1428875_at	0.000546	7.19e-06	-6.84	3.97085	-0.554617	Golim4	golgi integral membrane protein 4
1421871_at	0.000546	7.14e-06	-6.84	3.97065	-0.61042	Sh3bgrl	SH3-binding domain glutamic acid-rich protein like
1425869_a_at	0.000497	6.07e-06	-6.94	3.96878	-0.62806	Psen2	presenilin 2
1452734_at	0.000492	6e-06	-6.95	3.96811	-0.58829	Rnaset2a///Rnaset2b	ribonuclease T2A///ribonuclease T2B
1419702_at	0.000569	7.94e-06	6.78	3.96775	0.823903	Taf1a	TATA-box binding protein associated factor, RNA polymerase I, A
1420621_a_at	0.000566	7.86e-06	-6.78	3.96697	-0.842491	App	amyloid beta (A4) precursor protein
1449124_at	0.000476	5.69e-06	-6.98	3.96439	-1.59813	Rgl1	ral guanine nucleotide dissociation stimulator,-like 1
1427879_at	0.000548	7.28e-06	6.83	3.95422	0.691726	Cnppd1	cyclin Pas1/PHO80 domain containing 1
1425688_a_at	0.000544	7.06e-06	-6.85	3.95104	-0.664808	Dpys	dihydropyrimidinase
1459196_at	0.000521	6.55e-06	6.89	3.94839	1.44262
1418641_at	0.000558	7.61e-06	-6.8	3.94835	-1.64189	Lcp2	lymphocyte cytosolic protein 2
1460741_x_at	0.000558	7.6e-06	6.8	3.9462	0.829896	D17Wsu92e	DNA segment, Chr 17, Wayne State University 92, expressed
1450188_s_at	0.000566	7.86e-06	6.78	3.94434	1.86322	Lipg	lipase, endothelial
1433512_at	0.000556	7.54e-06	-6.81	3.94404	-1.56137	Fli1	Friend leukemia integration 1
1439453_x_at	0.000548	7.29e-06	6.83	3.94218	0.73524	Rnaseh2c	ribonuclease H2, subunit C
1458974_at	0.000563	7.77e-06	6.79	3.93695	2.0236
1435560_at	0.000585	8.31e-06	-6.75	3.93488	-1.63511	Itgal	integrin alpha L
1426046_a_at	0.000573	8.02e-06	6.77	3.93379	0.719645	Rabggta	Rab geranylgeranyl transferase, a subunit
1416765_s_at	0.000546	7.15e-06	6.84	3.93289	0.582644	Pam16	presequence translocase-asssociated motor 16 homolog (S. cerevisiae)
1431947_at	0.000563	7.76e-06	6.79	3.9264	1.50663	Ldlr	low density lipoprotein receptor
1426893_at	0.000585	8.31e-06	6.75	3.92178	1.27331	Fam102a	family with sequence similarity 102, member A
1417883_at	0.000537	6.89e-06	6.86	3.91863	0.771921	Gstt2	glutathione S-transferase, theta 2
1433581_at	0.000567	7.88e-06	-6.78	3.91718	-0.865186	1190002N15Rik	RIKEN cDNA 1190002N15 gene
1457568_at	0.000591	8.53e-06	6.73	3.91009	0.852555	Hnrnpd	heterogeneous nuclear ribonucleoprotein D
1450186_s_at	0.000509	6.3e-06	-6.92	3.90881	-0.4432	Gnas	GNAS (guanine nucleotide binding protein, alpha stimulating) complex locus
1426301_at	0.000587	8.43e-06	-6.74	3.90556	-0.912664	Alcam	activated leukocyte cell adhesion molecule
1436937_at	0.000548	7.27e-06	-6.83	3.90433	-1.42527	Rbms3	RNA binding motif, single stranded interacting protein
1417097_at	0.000593	8.58e-06	6.73	3.9005	0.72945	Mecr	mitochondrial trans-2-enoyl-CoA reductase
1424175_at	0.000554	7.47e-06	6.81	3.89601	1.0037	Tef	thyrotroph embryonic factor
1428791_at	0.000575	8.06e-06	6.77	3.89481	0.596089	Ube2h	ubiquitin-conjugating enzyme E2H
1451338_at	0.000585	8.36e-06	6.74	3.89073	0.644352	Nisch	nischarin
1447728_x_at	0.000587	8.45e-06	6.74	3.8896	0.663112	Hspa9	heat shock protein 9
1437019_at	0.000556	7.55e-06	6.81	3.88359	0.957384	Fam25c	family with sequence similarity 25, member C
1424727_at	0.000596	8.71e-06	-6.72	3.87564	-1.90064	Ccr5	chemokine (C-C motif) receptor 5
1424092_at	0.000584	8.26e-06	6.75	3.87515	0.823638	Epb41	erythrocyte membrane protein band 4.1
1415721_a_at	0.000571	7.97e-06	6.77	3.87332	0.605088	Naa60	N(alpha)-acetyltransferase 60, NatF catalytic subunit
1460739_at	0.000596	8.75e-06	6.72	3.87207	0.714926	Zmiz2	zinc finger, MIZ-type containing 2
1429206_at	0.000575	8.09e-06	6.76	3.87094	1.0456	Rhobtb1	Rho-related BTB domain containing 1
1424078_s_at	0.000565	7.8e-06	6.79	3.86998	0.599317	Pex6	peroxisomal biogenesis factor 6
1450769_s_at	0.000558	7.62e-06	6.8	3.86941	1.09976	Stard5	StAR-related lipid transfer (START) domain containing 5
1454692_x_at	0.0006	8.84e-06	6.71	3.86806	0.958946	Hnrnpk	heterogeneous nuclear ribonucleoprotein K
1451941_a_at	0.000596	8.73e-06	-6.72	3.8628	-1.22783	Fcgr2b	Fc receptor, IgG, low affinity IIb
1449697_s_at	0.000584	8.27e-06	6.75	3.86243	0.586124	Mfn1	mitofusin 1
1426690_a_at	0.000578	8.13e-06	-6.76	3.85973	-1.44938	Srebf1	sterol regulatory element binding transcription factor 1
1423609_a_at	0.000581	8.2e-06	6.76	3.85817	0.573419	Mgat1	mannoside acetylglucosaminyltransferase 1
1448450_at	0.000543	7.03e-06	6.85	3.85777	0.572775	Ak2	adenylate kinase 2
1438313_at	0.000609	9e-06	6.7	3.85728	1.03222
1419627_s_at	0.000585	8.34e-06	-6.74	3.85542	-2.27815	Clec4n	C-type lectin domain family 4, member n
1415724_a_at	0.000558	7.62e-06	-6.8	3.85369	-0.734028	Cdc42	cell division cycle 42
1424662_at	0.000585	8.32e-06	6.75	3.8494	0.567307	Pmpca	peptidase (mitochondrial processing) alpha
1419734_at	0.000516	6.45e-06	-6.9	3.84933	-0.699615	Actb	actin, beta
1436695_x_at	0.000592	8.56e-06	6.73	3.84767	0.789719	Elmod3	ELMO/CED-12 domain containing 3
1423447_at	0.000546	7.18e-06	-6.84	3.84469	-1.42209	Clpx	caseinolytic mitochondrial matrix peptidase chaperone subunit
1441682_s_at	0.000575	8.07e-06	6.76	3.83677	0.615893	Xpot	exportin, tRNA (nuclear export receptor for tRNAs)
1437185_s_at	0.000559	7.65e-06	-6.8	3.83562	-1.38148	Tmsb10	thymosin, beta 10
1417368_s_at	0.000546	7.18e-06	6.84	3.83456	0.452456	Ndufa2	NADH dehydrogenase (ubiquinone) 1 alpha subcomplex, 2
1424832_at	0.000611	9.05e-06	-6.7	3.83249	-1.89439	Cd300ld	CD300 molecule like family member d
1421019_at	0.000586	8.4e-06	6.74	3.82556	0.613173	1700021F05Rik	RIKEN cDNA 1700021F05 gene
1435259_s_at	0.000596	8.66e-06	-6.72	3.8224	-0.737298	Tmem141	transmembrane protein 141
1434688_x_at	0.000586	8.4e-06	6.74	3.82048	0.687374	Drg1	developmentally regulated GTP binding protein 1
1416339_a_at	0.000585	8.37e-06	6.74	3.81796	0.603102	Prkcsh	protein kinase C substrate 80K-H
1416194_at	0.000611	9.08e-06	-6.69	3.81622	-1.1686	Cyp4b1	cytochrome P450, family 4, subfamily b, polypeptide 1
1428079_at	0.000481	5.78e-06	-6.97	3.8139	-0.318695	Fgb	fibrinogen beta chain
1449506_a_at	0.000552	7.42e-06	6.82	3.81253	0.411691	Eef1d	eukaryotic translation elongation factor 1 delta (guanine nucleotide exchange protein)
1416996_at	0.000623	9.32e-06	6.68	3.80483	1.30123	Tbc1d8	TBC1 domain family, member 8
1417753_at	0.000617	9.2e-06	-6.69	3.80035	-0.703147	Pkd2	polycystic kidney disease 2
1433927_at	0.000597	8.78e-06	6.71	3.799	0.735086	Uspl1	ubiquitin specific peptidase like 1
1452176_at	0.000596	8.76e-06	-6.72	3.79241	-0.739798	Nup153	nucleoporin 153
1418394_a_at	0.000631	9.6e-06	-6.66	3.78701	-1.46739	Adgre5	adhesion G protein-coupled receptor E5
1431789_s_at	0.000596	8.7e-06	-6.72	3.78368	-0.718776	Tmed5	transmembrane emp24 protein transport domain containing 5
1423217_a_at	0.000629	9.47e-06	-6.67	3.76975	-0.818281	Fam32a	family with sequence similarity 32, member A
1435343_at	0.000642	9.86e-06	-6.64	3.76917	-1.34223	Dock10	dedicator of cytokinesis 10
1417981_at	0.000548	7.25e-06	-6.83	3.75572	-1.22541	Insig2	insulin induced gene 2
1439830_at	0.000608	8.99e-06	6.7	3.75188	0.742567	Map3k5	mitogen-activated protein kinase kinase kinase 5
1417710_at	0.000596	8.69e-06	-6.72	3.75048	-0.505355	Mettl9	methyltransferase like 9
1455387_at	0.000631	9.56e-06	-6.66	3.74833	-0.650795	Nufip2	nuclear fragile X mental retardation protein interacting protein 2
1420847_a_at	0.000628	9.41e-06	-6.67	3.74248	-1.23049	Fgfr2	fibroblast growth factor receptor 2
1450860_at	0.000569	7.92e-06	-6.78	3.73938	-0.512918	Lap3	leucine aminopeptidase 3
1428673_at	0.000646	9.94e-06	6.64	3.73684	0.691877	Sympk	symplekin
1449968_s_at	0.000661	1.03e-05	-6.62	3.73208	-1.63863	Acot10///Acot9	acyl-CoA thioesterase 10///acyl-CoA thioesterase 9
1421011_at	0.000584	8.28e-06	-6.75	3.72746	-0.739829	Hsd17b11	hydroxysteroid (17-beta) dehydrogenase 11
1436098_at	0.000596	8.74e-06	6.72	3.72222	0.494213	Bche	butyrylcholinesterase
1449648_s_at	0.00064	9.81e-06	6.65	3.72221	0.64569	Polr1c	polymerase (RNA) I polypeptide C
1416945_at	0.000668	1.04e-05	6.61	3.71609	1.1087	Ptov1	prostate tumor over expressed gene 1
1440536_at	0.000633	9.66e-06	6.66	3.7129	1.30636
1418249_at	0.000631	9.6e-06	6.66	3.71081	0.718866	Crcp	calcitonin gene-related peptide-receptor component protein
1436050_x_at	0.000631	9.55e-06	6.66	3.70051	0.969347	Hes6	hairy and enhancer of split 6
1452833_at	0.000611	9.06e-06	-6.69	3.69958	-0.672794	Rapgef2	Rap guanine nucleotide exchange factor (GEF) 2
1436921_at	0.00067	1.05e-05	-6.61	3.6978	-0.809137	Atp7a	ATPase, Cu++ transporting, alpha polypeptide
1417722_at	0.00062	9.26e-06	6.68	3.69276	0.518672	Pgls	6-phosphogluconolactonase
1456295_at	0.000631	9.61e-06	6.66	3.68992	0.811417	B230114P17Rik	RIKEN cDNA B230114P17 gene
1453351_at	0.000631	9.61e-06	-6.66	3.68782	-1.93733	Tbx20	T-box 20
1452160_at	0.000684	1.08e-05	-6.59	3.67866	-0.736678	Tiparp	TCDD-inducible poly(ADP-ribose) polymerase
1455065_x_at	0.000648	1e-05	-6.64	3.67695	-0.690614	Gm8615///Gnpda1	glucosamine-6-phosphate deaminase 1 pseudogene///glucosamine-6-phosphate deaminase 1
1416950_at	0.00065	1e-05	-6.63	3.67123	-1.54748	Tnfaip8	tumor necrosis factor, alpha-induced protein 8
1449181_at	0.000623	9.33e-06	-6.68	3.65389	-0.572788	Fech	ferrochelatase
1455025_at	0.000596	8.65e-06	6.72	3.65306	0.955355	Paqr9	progestin and adipoQ receptor family member IX
1428520_at	0.000661	1.03e-05	6.62	3.6516	0.620248	Rbfa	ribosome binding factor A
1456251_x_at	0.000647	9.97e-06	6.64	3.6486	0.62483	Tspo	translocator protein
1418776_at	0.000638	9.75e-06	-6.65	3.64592	-2.32906	Gbp8	guanylate-binding protein 8
1420138_at	0.000695	1.11e-05	6.57	3.64501	0.729945	Slc19a1	solute carrier family 19 (folate transporter), member 1
1419259_at	0.000677	1.06e-05	-6.6	3.64182	-0.836848	Rsu1	Ras suppressor protein 1
1438432_at	0.000699	1.11e-05	-6.57	3.6409	-1.11368	Lnpep	leucyl/cystinyl aminopeptidase
1439787_at	0.000596	8.74e-06	-6.72	3.64061	-1.77025	P2rx7	purinergic receptor P2X, ligand-gated ion channel, 7
1425314_at	0.000707	1.13e-05	-6.56	3.63302	-1.04715	Adgrv1	adhesion G protein-coupled receptor V1
1459992_x_at	0.000682	1.08e-05	6.59	3.63158	1.13354	Cln8	ceroid-lipofuscinosis, neuronal 8
1422461_at	0.000664	1.03e-05	6.61	3.62081	0.689358	Atad3a	ATPase family, AAA domain containing 3A
1427883_a_at	0.000674	1.06e-05	-6.6	3.61641	-2.24084	Col3a1	collagen, type III, alpha 1
1422822_at	0.000665	1.04e-05	6.61	3.61128	0.964838	Stard5	StAR-related lipid transfer (START) domain containing 5
1440279_at	0.000716	1.17e-05	-6.54	3.60926	-0.991254	Tmx3	thioredoxin-related transmembrane protein 3
1418204_s_at	0.000716	1.16e-05	-6.55	3.60915	-2.28636	Aif1	allograft inflammatory factor 1
1425094_a_at	0.000684	1.08e-05	-6.59	3.60851	-1.2701	Lhx6	LIM homeobox protein 6
1431648_at	0.000716	1.17e-05	-6.54	3.60849	-1.00249	Meiob	meiosis specific with OB domains
1428786_at	0.000717	1.17e-05	-6.54	3.60028	-1.56445	Nckap1l	NCK associated protein 1 like
1460273_a_at	0.000716	1.16e-05	-6.55	3.59403	-1.02526	Naip2	NLR family, apoptosis inhibitory protein 2
1447783_x_at	0.000629	9.47e-06	6.67	3.59096	0.560345	Slc25a39	solute carrier family 25, member 39
1417654_at	0.000587	8.44e-06	6.74	3.58566	0.444519	Sdc4	syndecan 4
1420984_at	0.000661	1.02e-05	6.62	3.58087	0.822822	Pctp	phosphatidylcholine transfer protein
1428487_s_at	0.000703	1.12e-05	6.57	3.57892	1.32644	Coq10b	coenzyme Q10B
1425225_at	0.000729	1.21e-05	-6.52	3.57753	-2.09236	Fcgr4	Fc receptor, IgG, low affinity IV
1427567_a_at	0.000728	1.2e-05	-6.52	3.5774	-0.984969	Tpm3	tropomyosin 3, gamma
1445729_at	0.000732	1.22e-05	6.52	3.5676	0.873649	Psmd13	proteasome (prosome, macropain) 26S subunit, non-ATPase, 13
1420361_at	0.000739	1.23e-05	-6.51	3.55639	-1.79364	Slc11a1	solute carrier family 11 (proton-coupled divalent metal ion transporters), member 1
1419449_a_at	0.000687	1.09e-05	-6.58	3.55539	-0.627468	Gnai2	guanine nucleotide binding protein (G protein), alpha inhibiting 2
1448551_a_at	0.00074	1.24e-05	-6.51	3.55452	-1.02378	Trim2	tripartite motif-containing 2
1453473_a_at	0.000717	1.17e-05	-6.54	3.548	-0.964586	Dynlt1a///Dynlt1c///Dynlt1f///Dynlt1b	dynein light chain Tctex-type 1A///dynein light chain Tctex-type 1C///dynein light chain Tctex-type 1F///dynein light chain Tctex-type 1B
1440847_at	0.000712	1.14e-05	6.55	3.54785	1.27911	Mtss1	metastasis suppressor 1
1456398_at	0.00074	1.24e-05	-6.51	3.54748	-0.967568	Tug1	taurine upregulated gene 1
1448617_at	0.00074	1.24e-05	-6.51	3.54466	-2.65637	Cd53	CD53 antigen
1415712_at	0.000707	1.13e-05	6.56	3.54389	0.575561	Zranb1	zinc finger, RAN-binding domain containing 1
1416647_at	0.000661	1.03e-05	6.62	3.53487	0.44877	Bckdha	branched chain ketoacid dehydrogenase E1, alpha polypeptide
1451539_at	0.000717	1.18e-05	6.54	3.53319	0.857837	Baiap2l1	BAI1-associated protein 2-like 1
1433781_a_at	0.000654	1.01e-05	6.63	3.53089	0.580414	Cldn12	claudin 12
1419578_at	0.000628	9.43e-06	6.67	3.5291	0.450497	Mbl1	mannose-binding lectin (protein A) 1
1422847_a_at	0.000746	1.27e-05	-6.49	3.52405	-1.04236	Prkcd	protein kinase C, delta
1417327_at	0.000742	1.25e-05	-6.5	3.52236	-1.60558	Cav2	caveolin 2
1423126_at	0.000714	1.15e-05	-6.55	3.52194	-1.17868	Atp1b3	ATPase, Na+/K+ transporting, beta 3 polypeptide
1451313_a_at	0.000716	1.16e-05	-6.54	3.52176	-1.34505	Lgalsl	lectin, galactoside binding-like
1427320_at	0.000725	1.19e-05	-6.53	3.51922	-1.48308	Copg2os2	coatomer protein complex, subunit gamma 2, opposite strand 2
1426238_at	0.000716	1.16e-05	6.55	3.51877	0.694556	Bmp1	bone morphogenetic protein 1
1435810_at	0.000742	1.25e-05	6.5	3.51533	0.739365	Fra10ac1	FRA10AC1 homolog (human)
1424273_at	0.000631	9.6e-06	-6.66	3.50781	-1.67494	Cyp2c70	cytochrome P450, family 2, subfamily c, polypeptide 70
1425190_a_at	0.000756	1.29e-05	-6.48	3.50498	-0.895977	Phospho2	phosphatase, orphan 2
1421346_a_at	0.000739	1.23e-05	-6.51	3.50211	-1.12649	Slc6a6	solute carrier family 6 (neurotransmitter transporter, taurine), member 6
1435341_at	0.000716	1.17e-05	6.54	3.49684	0.624709	Ppig	peptidyl-prolyl isomerase G (cyclophilin G)
1459666_at	0.000764	1.31e-05	6.47	3.48121	0.80993	Trak1	trafficking protein, kinesin binding 1
1448797_at	0.000771	1.34e-05	-6.46	3.47665	-1.10508	Elk3	ELK3, member of ETS oncogene family
1421640_a_at	0.000766	1.32e-05	-6.47	3.47652	-0.891799	Tank	TRAF family member-associated Nf-kappa B activator
1429971_at	0.000773	1.34e-05	6.46	3.47601	0.89591	Txnrd2	thioredoxin reductase 2
1455039_a_at	0.000725	1.2e-05	6.53	3.47587	0.534209	Sin3b	transcriptional regulator, SIN3B (yeast)
1452037_at	0.000735	1.22e-05	-6.51	3.47425	-0.683049	Mgat2	mannoside acetylglucosaminyltransferase 2
1424015_at	0.000725	1.19e-05	-6.53	3.47349	-0.739005	Dennd5a	DENN/MADD domain containing 5A
AFFX-PyruCarbMur/L09192_MB_at	0.000764	1.31e-05	-6.47	3.47276	-0.806651	Pcx	pyruvate carboxylase
1416331_a_at	0.000725	1.19e-05	6.53	3.47066	0.566825	Nfe2l1	nuclear factor, erythroid derived 2,-like 1
1415822_at	0.000775	1.35e-05	-6.46	3.46663	-2.23031	Scd2	stearoyl-Coenzyme A desaturase 2
1449574_a_at	0.000728	1.2e-05	-6.52	3.46584	-0.68424	Cdc42	cell division cycle 42
1416990_at	0.000731	1.21e-05	6.52	3.46413	0.81423	Rxrb	retinoid X receptor beta
1456438_x_at	0.000682	1.07e-05	6.59	3.45896	0.602184	Rpn1	ribophorin I
1460186_at	0.000715	1.15e-05	-6.55	3.45422	-0.613739	Tm9sf3	transmembrane 9 superfamily member 3
1460674_at	0.000742	1.25e-05	6.5	3.4533	0.925414	Paqr7	progestin and adipoQ receptor family member VII
1418069_at	0.000617	9.19e-06	-6.69	3.45302	-0.510595	Apoc2	apolipoprotein C-II
1421525_a_at	0.000707	1.13e-05	-6.56	3.44978	-1.27148	Naip5	NLR family, apoptosis inhibitory protein 5
1415873_a_at	0.000741	1.24e-05	6.5	3.43455	0.558403	Actr1a	ARP1 actin-related protein 1A, centractin alpha
1416094_at	0.000716	1.17e-05	-6.54	3.42866	-0.43277	Adam9	a disintegrin and metallopeptidase domain 9 (meltrin gamma)
1449442_at	0.000695	1.11e-05	6.57	3.42752	1.00774	Pex11a	peroxisomal biogenesis factor 11 alpha
1448883_at	0.000757	1.29e-05	-6.48	3.4264	-1.62857	Lgmn	legumain
1452279_at	0.000785	1.38e-05	-6.44	3.42413	-1.96826	Cfp	complement factor properdin
1417636_at	0.000766	1.32e-05	6.47	3.42069	0.825706	Slc6a9	solute carrier family 6 (neurotransmitter transporter, glycine), member 9
1460295_s_at	0.000768	1.33e-05	-6.47	3.41973	-1.31307	Il6st	interleukin 6 signal transducer
1424736_at	0.00064	9.79e-06	6.65	3.41425	0.369456	Eef2	eukaryotic translation elongation factor 2
1417620_at	0.000725	1.19e-05	-6.53	3.4112	-2.43495	Rac2	RAS-related C3 botulinum substrate 2
1456422_at	0.000804	1.44e-05	6.42	3.40053	0.868788	Dennd5b	DENN/MADD domain containing 5B
1426808_at	0.000801	1.43e-05	-6.42	3.39438	-3.43913	Lgals3	lectin, galactose binding, soluble 3
1421184_a_at	0.000787	1.38e-05	-6.44	3.39297	-1.18884	Mettl7a3///Methig1///Mettl7a2///Higd1c///Mettl7a1	methyltransferase like 7A3///methyltransferase hypoxia inducible domain containing 1///methyltransferase like 7A2///HIG1 domain family, member 1C///methyltransferase like 7A1
1452896_at	0.000775	1.35e-05	-6.46	3.38819	-0.576869	Cfap20	cilia and flagella associated protein 20
1434486_x_at	0.000672	1.05e-05	-6.6	3.38799	-0.636587	Ugp2	UDP-glucose pyrophosphorylase 2
1419818_x_at	0.000794	1.4e-05	6.43	3.38787	0.75051	Ankzf1	ankyrin repeat and zinc finger domain containing 1
1456960_at	0.000762	1.3e-05	6.48	3.38385	1.25181
1438321_x_at	0.000716	1.16e-05	6.55	3.38293	0.503181	Fam63a	family with sequence similarity 63, member A
1438315_x_at	0.000684	1.08e-05	6.59	3.3817	0.49887	Akr7a5	aldo-keto reductase family 7, member A5 (aflatoxin aldehyde reductase)
1417667_a_at	0.000755	1.28e-05	-6.49	3.37771	-0.808328	Pter	phosphotriesterase related
1438072_at	0.000805	1.44e-05	6.42	3.37528	0.735574	2310067E19Rik	RIKEN cDNA 2310067E19 gene
1447227_at	0.000817	1.49e-05	-6.4	3.37473	-1.44582
1455480_s_at	0.000743	1.26e-05	-6.5	3.37427	-0.678732	Ube2d3	ubiquitin-conjugating enzyme E2D 3
1438178_x_at	0.000734	1.22e-05	6.52	3.36368	0.673034	Atad3a	ATPase family, AAA domain containing 3A
1424129_at	0.000774	1.35e-05	-6.46	3.36201	-0.587818	Mfsd1	major facilitator superfamily domain containing 1
1433708_at	0.00077	1.33e-05	6.46	3.36134	0.476452	Srp68	signal recognition particle 68
1424019_at	0.000815	1.48e-05	6.4	3.36128	0.896659	Nop2	NOP2 nucleolar protein
1424443_at	0.000695	1.1e-05	-6.58	3.36039	-2.68354	Tm6sf1	transmembrane 6 superfamily member 1
1418638_at	0.00077	1.33e-05	-6.46	3.3502	-1.99484	LOC102642102///H2-DMb2///H2-DMb1	uncharacterized LOC102642102///histocompatibility 2, class II, locus Mb2///histocompatibility 2, class II, locus Mb1
1434366_x_at	0.00079	1.39e-05	-6.44	3.3494	-1.51617	C1qb	complement component 1, q subcomponent, beta polypeptide
1417403_at	0.000801	1.42e-05	6.42	3.34906	1.00355	Elovl6	ELOVL family member 6, elongation of long chain fatty acids (yeast)
1429376_s_at	0.000824	1.52e-05	-6.39	3.34841	-0.765488	Anapc10	anaphase promoting complex subunit 10
1426324_at	0.000829	1.53e-05	-6.38	3.34024	-1.14155	H2-L///H2-D1	histocompatibility 2, D region locus L///histocompatibility 2, D region locus 1
1436779_at	0.000835	1.55e-05	-6.37	3.33703	-1.94326	Cybb	cytochrome b-245, beta polypeptide
1448305_at	0.000749	1.27e-05	-6.49	3.33591	-0.4585	Rab6a	RAB6A, member RAS oncogene family
1417501_at	0.000807	1.45e-05	-6.41	3.33416	-0.659693	Fbxo6	F-box protein 6
1434930_at	0.000815	1.48e-05	6.4	3.32763	1.03227	Tpcn1	two pore channel 1
1427301_at	0.000463	5.44e-06	-7.01	3.32637	-3.37767	Cd48	CD48 antigen
1426773_at	0.000801	1.43e-05	6.42	3.32022	0.604798	Mfn1	mitofusin 1
1435017_at	0.000762	1.3e-05	6.48	3.31963	0.540318	Cisd3b///Cisd3	CDGSH iron sulfur domain 3B///CDGSH iron sulfur domain 3
1416656_at	0.000823	1.5e-05	-6.39	3.3152	-1.21349	Clic1	chloride intracellular channel 1
1425627_x_at	0.000745	1.26e-05	-6.5	3.30897	-0.874559	Gstm1	glutathione S-transferase, mu 1
1451351_at	0.000811	1.47e-05	6.41	3.30746	0.655438	Ttc13	tetratricopeptide repeat domain 13
1425702_a_at	0.000824	1.52e-05	-6.39	3.30567	-0.814616	Enpp5	ectonucleotide pyrophosphatase/phosphodiesterase 5
1458299_s_at	0.000785	1.37e-05	-6.45	3.30165	-2.32762	Nfkbie	nuclear factor of kappa light polypeptide gene enhancer in B cells inhibitor, epsilon
1440169_x_at	0.000837	1.56e-05	-6.37	3.30004	-0.865492	Ifnar2	interferon (alpha and beta) receptor 2
1424124_at	0.000775	1.35e-05	-6.46	3.29729	-0.583615	Mospd2	motile sperm domain containing 2
1434149_at	0.000836	1.56e-05	-6.37	3.29518	-1.3938	Tcf4	transcription factor 4
1415686_at	0.000785	1.38e-05	-6.44	3.29413	-0.439889	Rab14	RAB14, member RAS oncogene family
1434843_at	0.000811	1.47e-05	-6.41	3.29113	-0.603989	Fam179b	family with sequence similarity 179, member B
1448417_at	0.000811	1.46e-05	-6.41	3.28945	-0.622493	Ninj1	ninjurin 1
1437377_a_at	0.000804	1.44e-05	6.42	3.28352	0.559825	Polrmt	polymerase (RNA) mitochondrial (DNA directed)
1454650_at	0.000865	1.64e-05	-6.34	3.27777	-1.10248	Trim35	tripartite motif-containing 35
1420583_a_at	0.000836	1.56e-05	-6.37	3.27633	-0.716224	Rora	RAR-related orphan receptor alpha
1449724_s_at	0.000787	1.38e-05	6.44	3.27621	0.478505	D8Ertd738e	DNA segment, Chr 8, ERATO Doi 738, expressed
1449107_at	0.000803	1.43e-05	-6.42	3.27617	-0.695779	Nudt4	nudix (nucleoside diphosphate linked moiety X)-type motif 4
1425496_at	0.000866	1.65e-05	6.34	3.27568	0.902236	Abca3	ATP-binding cassette, sub-family A (ABC1), member 3
1450127_a_at	0.000764	1.31e-05	6.47	3.27513	0.533605	Gcgr	glucagon receptor
1427035_at	0.000794	1.4e-05	6.43	3.27424	0.757009	Slc39a14	solute carrier family 39 (zinc transporter), member 14
1454933_at	0.000875	1.68e-05	-6.33	3.26057	-1.09307	Eva1b	eva-1 homolog B (C. elegans)
1436242_a_at	0.000824	1.52e-05	-6.39	3.25802	-1.62922	Cklf	chemokine-like factor
1456181_at	0.000877	1.69e-05	-6.32	3.25485	-0.735093	Wdr91	WD repeat domain 91
1448488_at	0.000852	1.6e-05	6.35	3.25252	0.812825	Mrps5	mitochondrial ribosomal protein S5
1424244_at	0.000824	1.52e-05	6.39	3.24791	0.672417	Rwdd4a	RWD domain containing 4A
1455795_at	0.000853	1.61e-05	-6.35	3.24168	-1.58325	Dse	dermatan sulfate epimerase
1452836_at	0.000742	1.25e-05	6.5	3.24156	0.930325	Lpin2	lipin 2
1424760_a_at	0.000844	1.58e-05	6.36	3.23506	0.633499	Smyd2	SET and MYND domain containing 2
1416102_at	0.000818	1.49e-05	-6.4	3.2331	-0.634227	Ywhaz	tyrosine 3-monooxygenase/tryptophan 5-monooxygenase activation protein, zeta polypeptide
1422848_a_at	0.000806	1.45e-05	-6.41	3.23182	-0.561736	Pabpn1	poly(A) binding protein, nuclear 1
1448330_at	0.000716	1.17e-05	-6.54	3.23123	-0.823985	Gstm1	glutathione S-transferase, mu 1
1436169_at	0.000796	1.41e-05	6.43	3.23074	1.12935	Paqr9	progestin and adipoQ receptor family member IX
1433776_at	0.000868	1.66e-05	-6.33	3.22292	-1.15395	Lhfp	lipoma HMGIC fusion partner
1435477_s_at	0.000824	1.51e-05	-6.39	3.22281	-1.01957	Fcgr2b	Fc receptor, IgG, low affinity IIb
1437984_x_at	0.000823	1.5e-05	6.39	3.22173	0.545847	Ddx39b	DEAD (Asp-Glu-Ala-Asp) box polypeptide 39B
1451161_a_at	0.000866	1.65e-05	-6.34	3.21944	-1.43939	Adgre1	adhesion G protein-coupled receptor E1
1437391_x_at	0.000836	1.56e-05	6.37	3.21936	0.632897	Mrpl44	mitochondrial ribosomal protein L44
1456307_s_at	0.000898	1.74e-05	-6.31	3.21479	-1.67421	Adcy7	adenylate cyclase 7
1423088_at	0.000898	1.74e-05	-6.3	3.21128	-0.685399	Tmod3	tropomodulin 3
1429430_at	0.000846	1.59e-05	6.36	3.2109	0.573568	Pcmtd1	protein-L-isoaspartate (D-aspartate) O-methyltransferase domain containing 1
1420603_s_at	0.000902	1.76e-05	6.3	3.20219	1.82832	Raet1e///Raet1d///Raet1c///Raet1b///Raet1a	retinoic acid early transcript 1E///retinoic acid early transcript delta///retinoic acid early transcript gamma///retinoic acid early transcript beta///retinoic acid early transcript 1, alpha
1431701_a_at	0.000868	1.66e-05	6.33	3.19876	1.02367	Pdzk1	PDZ domain containing 1
1429265_a_at	0.000808	1.46e-05	-6.41	3.18918	-0.503098	Rnf130	ring finger protein 130
1435375_at	0.000879	1.7e-05	-6.32	3.1882	-1.49149	Fam105a	family with sequence similarity 105, member A
1416808_at	0.000887	1.72e-05	-6.31	3.18703	-1.67572	Nid1	nidogen 1
1460198_a_at	0.00079	1.39e-05	6.44	3.18565	0.563855	Psmb3	proteasome (prosome, macropain) subunit, beta type 3
1434292_at	0.000844	1.58e-05	6.36	3.18464	1.9745	Snhg11	small nucleolar RNA host gene 11
1439496_at	0.000916	1.79e-05	-6.29	3.18191	-0.850748
1424005_at	0.000834	1.55e-05	-6.37	3.17807	-0.743159	B230219D22Rik	RIKEN cDNA B230219D22 gene
1436186_at	0.000933	1.84e-05	6.27	3.17312	1.68154	E2f8	E2F transcription factor 8
1455481_at	0.000868	1.66e-05	-6.33	3.17059	-0.76051	Ids	iduronate 2-sulfatase
1422584_at	0.000918	1.8e-05	6.29	3.15847	0.596251	Skiv2l	superkiller viralicidic activity 2-like (S. cerevisiae)
1434831_a_at	0.000865	1.64e-05	6.34	3.15741	1.20997	Foxo3	forkhead box O3
1418318_at	0.000798	1.41e-05	-6.43	3.15537	-0.478656	Rnf128	ring finger protein 128
1435409_at	0.000876	1.68e-05	-6.33	3.15516	-1.63775	Tmem26	transmembrane protein 26
1450391_a_at	0.000808	1.46e-05	6.41	3.15108	0.756703	Mgll	monoglyceride lipase
1460673_at	0.000842	1.57e-05	6.37	3.14889	0.498644	Fpgs	folylpolyglutamyl synthetase
1438385_s_at	0.000742	1.25e-05	6.5	3.14858	0.588799	Gpt2	glutamic pyruvate transaminase (alanine aminotransferase) 2
1452144_a_at	0.000857	1.62e-05	6.35	3.14796	0.635207	Mrpl44	mitochondrial ribosomal protein L44
1419417_at	0.000878	1.69e-05	-6.32	3.1448	-1.08419	Vegfc	vascular endothelial growth factor C
1439447_x_at	0.000947	1.88e-05	6.26	3.14477	0.825663	Mir682///Rpl37a	microRNA 682///ribosomal protein L37a
1416520_x_at	0.000785	1.38e-05	6.44	3.14252	0.463014	Gm4604///Rpl36	predicted gene 4604///ribosomal protein L36
1437874_s_at	0.000866	1.65e-05	-6.34	3.14221	-0.991803	Hexb	hexosaminidase B
1448225_at	0.000947	1.88e-05	6.26	3.14159	0.703185	Gpaa1	GPI anchor attachment protein 1
1416002_x_at	0.000941	1.86e-05	-6.27	3.13784	-1.28374	Cotl1	coactosin-like 1 (Dictyostelium)
1417061_at	0.000801	1.43e-05	-6.42	3.13384	-0.631025	Slc40a1	solute carrier family 40 (iron-regulated transporter), member 1
1416476_a_at	0.00082	1.5e-05	-6.39	3.13134	-0.900809	Ube2d2a	ubiquitin-conjugating enzyme E2D 2A
1426083_a_at	0.000798	1.41e-05	-6.43	3.12605	-0.56767	Btg1	B cell translocation gene 1, anti-proliferative
1425099_a_at	0.000964	1.93e-05	-6.24	3.1207	-1.4565	Arntl	aryl hydrocarbon receptor nuclear translocator-like
1415744_at	0.000865	1.64e-05	6.34	3.11875	0.620201	Pfdn6	prefoldin subunit 6
1417490_at	0.000772	1.34e-05	-6.46	3.1166	-0.643393	Ctsb	cathepsin B
1453304_s_at	0.000824	1.51e-05	-6.39	3.11079	-1.79762	Ly6e	lymphocyte antigen 6 complex, locus E
1454825_at	0.000971	1.96e-05	6.24	3.1103	0.89513	Vps51	VPS51 GARP complex subunit
1428143_a_at	0.000875	1.68e-05	6.33	3.10845	0.874675	Pnpla2	patatin-like phospholipase domain containing 2
1436902_x_at	0.000947	1.88e-05	-6.26	3.10496	-1.55622	Tmsb10	thymosin, beta 10
1436952_at	0.000976	1.98e-05	-6.23	3.10126	-1.30549	Klf9	Kruppel-like factor 9
1423911_at	0.000831	1.54e-05	6.38	3.10043	0.47759	Ppp2r5a	protein phosphatase 2, regulatory subunit B', alpha
1421186_at	0.000511	6.35e-06	-6.91	3.0996	-3.0015	Ccr2	chemokine (C-C motif) receptor 2
1449297_at	0.000948	1.89e-05	-6.26	3.09587	-1.1896	Casp12	caspase 12
1448919_at	0.000762	1.3e-05	-6.48	3.09579	-0.426672	Cd302	CD302 antigen
1415995_at	0.000921	1.81e-05	-6.28	3.09492	-0.738257	Casp6	caspase 6
1428466_at	0.000961	1.92e-05	6.25	3.09406	0.994191	Chd3	chromodomain helicase DNA binding protein 3
1439617_s_at	0.000859	1.62e-05	-6.35	3.09247	-0.689742	Pck1	phosphoenolpyruvate carboxykinase 1, cytosolic
1424477_at	0.000974	1.98e-05	6.23	3.08841	1.02676	Tmem184a	transmembrane protein 184a
1427513_at	0.000978	2e-05	6.23	3.08427	1.43052	BC024137///Nudt7	cDNA sequence BC024137///nudix (nucleoside diphosphate linked moiety X)-type motif 7
1416547_at	0.000844	1.58e-05	6.36	3.07871	0.464444	Ndufb3	NADH dehydrogenase (ubiquinone) 1 beta subcomplex 3
1447584_s_at	0.000941	1.86e-05	-6.27	3.0703	-1.44858	Myct1	myc target 1
1427006_at	0.000964	1.93e-05	6.25	3.07026	0.722634	Rapgef1	Rap guanine nucleotide exchange factor (GEF) 1
1444518_at	0.000971	1.96e-05	6.24	3.06863	1.33316	Acox1	acyl-Coenzyme A oxidase 1, palmitoyl
1449580_s_at	0.000965	1.94e-05	-6.24	3.06472	-1.98114	H2-DMb2///H2-DMb1	histocompatibility 2, class II, locus Mb2///histocompatibility 2, class II, locus Mb1
1423167_at	0.000957	1.91e-05	-6.25	3.06386	-0.586611	Mob4	MOB family member 4, phocein
1423177_a_at	0.000909	1.77e-05	-6.3	3.06272	-0.565554	Abi1	abl-interactor 1
1437100_x_at	0.000853	1.61e-05	6.35	3.0614	0.97591	Pim3	proviral integration site 3
1454868_at	0.000983	2.01e-05	6.22	3.06019	0.789826	Tmem201	transmembrane protein 201
1456014_s_at	0.000973	1.97e-05	-6.23	3.05958	-1.42119	Fermt3	fermitin family member 3
1415812_at	0.000965	1.94e-05	-6.24	3.05446	-1.07135	Gsn	gelsolin
1437622_x_at	0.000911	1.78e-05	6.29	3.05299	0.491528	Mrpl28	mitochondrial ribosomal protein L28
1436838_x_at	0.000943	1.86e-05	-6.27	3.04325	-1.63075	Cotl1	coactosin-like 1 (Dictyostelium)
1417185_at	0.000961	1.92e-05	-6.25	3.03274	-1.5497	Ly6a	lymphocyte antigen 6 complex, locus A
1423350_at	0.00102	2.14e-05	-6.19	3.03126	-1.07732	Socs5	suppressor of cytokine signaling 5
1448331_at	0.000882	1.7e-05	6.32	3.02527	0.468212	Ndufb7	NADH dehydrogenase (ubiquinone) 1 beta subcomplex, 7
1453731_a_at	0.00091	1.77e-05	-6.29	3.01986	-0.506798	Dram2	DNA-damage regulated autophagy modulator 2
1426195_a_at	0.000853	1.61e-05	-6.35	3.01475	-0.563149	Cst3	cystatin C
1439140_at	0.000357	3.18e-06	7.35	3.01395	2.44239	Ttll8	tubulin tyrosine ligase-like family, member 8
1457035_at	0.00101	2.1e-05	-6.2	3.01263	-1.71879	AI607873	expressed sequence AI607873
1419031_at	0.000865	1.64e-05	6.34	3.01131	0.609467	Fads2	fatty acid desaturase 2
1448026_at	0.00103	2.18e-05	6.17	3.01109	0.920165	Chd7	chromodomain helicase DNA binding protein 7
1460643_at	0.00102	2.16e-05	6.18	3.01019	0.850384	Ell	elongation factor RNA polymerase II
1416066_at	0.000967	1.94e-05	-6.24	3.01005	-1.46607	Cd9	CD9 antigen
1417449_at	0.000947	1.88e-05	6.26	3.00503	0.600398	Acot8	acyl-CoA thioesterase 8
1416201_at	0.000998	2.06e-05	-6.21	3.00345	-0.66277	Crk	v-crk avian sarcoma virus CT10 oncogene homolog
1455643_s_at	0.000976	1.98e-05	6.23	3.00218	0.682327	Tsr1	TSR1 20S rRNA accumulation
1452597_at	0.000971	1.96e-05	6.24	2.99739	0.764286	Cmc2	COX assembly mitochondrial protein 2
1438097_at	0.00103	2.18e-05	-6.18	2.99442	-1.42255	Rab20	RAB20, member RAS oncogene family
1419247_at	0.000983	2.02e-05	-6.22	2.99434	-1.52835	Rgs2	regulator of G-protein signaling 2
1460329_at	0.00104	2.23e-05	-6.16	2.98831	-1.76436	B4galt6	UDP-Gal:betaGlcNAc beta 1,4-galactosyltransferase, polypeptide 6
1434403_at	0.001	2.09e-05	-6.2	2.98771	-0.662651	Spred2	sprouty-related, EVH1 domain containing 2
1416326_at	0.00101	2.12e-05	-6.19	2.98501	-1.63018	Crip1	cysteine-rich protein 1 (intestinal)
1418474_at	0.001	2.09e-05	6.2	2.98344	0.704026	Emc9	ER membrane protein complex subunit 9
1434846_at	0.000977	1.99e-05	-6.23	2.98188	-0.607168	Dennd4c	DENN/MADD domain containing 4C
1443696_s_at	0.00104	2.21e-05	-6.17	2.97321	-0.925628	Habp2	hyaluronic acid binding protein 2
1460561_x_at	0.000891	1.72e-05	6.31	2.97293	0.743122	Sepw1	selenoprotein W, muscle 1
1444222_x_at	0.00102	2.16e-05	6.18	2.96973	1.11496
1419599_s_at	0.000898	1.75e-05	-6.3	2.9692	-2.51919	Ms4a6d	membrane-spanning 4-domains, subfamily A, member 6D
1427016_at	0.000971	1.97e-05	-6.23	2.9626	-0.794313	4932438A13Rik	RIKEN cDNA 4932438A13 gene
1437834_s_at	0.00099	2.04e-05	6.21	2.96058	0.544924	Pacsin3	protein kinase C and casein kinase substrate in neurons 3
1451675_a_at	0.00098	2e-05	6.22	2.95962	1.05107	Alas2	aminolevulinic acid synthase 2, erythroid
1451109_a_at	0.001	2.08e-05	-6.2	2.95916	-0.630788	Nedd4	neural precursor cell expressed, developmentally down-regulated 4
1426454_at	0.00107	2.3e-05	-6.14	2.95564	-1.37199	Arhgdib	Rho, GDP dissociation inhibitor (GDI) beta
1435665_at	0.00104	2.23e-05	-6.16	2.95369	-0.855706	Trim30d	tripartite motif-containing 30D
1451652_a_at	0.000988	2.03e-05	-6.22	2.95254	-0.572526	Cnep1r1	CTD nuclear envelope phosphatase 1 regulatory subunit 1
1450779_at	0.00108	2.32e-05	-6.14	2.94865	-2.28277	Fabp7	fatty acid binding protein 7, brain
1434971_x_at	0.000958	1.91e-05	6.25	2.9387	0.477358	Mrpl15	mitochondrial ribosomal protein L15
1427425_at	0.001	2.09e-05	6.2	2.93717	0.973714	Slc25a51	solute carrier family 25, member 51
1437456_x_at	0.000971	1.96e-05	6.24	2.93175	0.555462	Ythdf1	YTH domain family 1
1438027_at	0.00109	2.37e-05	-6.13	2.93061	-1.01465
1423722_at	0.000897	1.74e-05	-6.31	2.92977	-0.513497	Vmp1	vacuole membrane protein 1
1424139_at	0.000921	1.81e-05	-6.28	2.92844	-0.500641	Rap1a	RAS-related protein-1a
1418446_at	0.000997	2.06e-05	6.21	2.92809	0.760879	Slc16a2	solute carrier family 16 (monocarboxylic acid transporters), member 2
1450264_a_at	0.00101	2.1e-05	-6.2	2.92735	-1.43438	Chka	choline kinase alpha
1451190_a_at	0.00101	2.12e-05	6.19	2.92626	1.16369	Sbk1	SH3-binding kinase 1
1451762_a_at	0.00109	2.36e-05	6.13	2.92551	0.688896	Kif1b	kinesin family member 1B
1425120_x_at	0.0011	2.39e-05	-6.12	2.92213	-1.39775	Ifi27l2b	interferon, alpha-inducible protein 27 like 2B
1420664_s_at	0.00064	9.81e-06	-6.65	2.92177	-2.75549	Procr	protein C receptor, endothelial
1415741_at	0.00104	2.21e-05	-6.17	2.92054	-0.833345	Tmem165	transmembrane protein 165
1455886_at	0.0011	2.39e-05	-6.12	2.91938	-1.1256	Cbl	Casitas B-lineage lymphoma
1425985_s_at	0.00104	2.22e-05	-6.16	2.91605	-0.777414	Masp1	mannan-binding lectin serine peptidase 1
1416387_at	0.00105	2.23e-05	6.16	2.9155	0.590624	Pip4k2c	phosphatidylinositol-5-phosphate 4-kinase, type II, gamma
1418174_at	0.00109	2.36e-05	6.13	2.91409	2.47428	Dbp	D site albumin promoter binding protein
1451299_at	0.00111	2.42e-05	-6.11	2.90984	-1.04646	Prkx	protein kinase, X-linked
1426403_at	0.00108	2.33e-05	6.14	2.9085	0.583366	Actr1b	ARP1 actin-related protein 1B, centractin beta
1438652_x_at	0.00107	2.32e-05	6.14	2.9058	0.841862	Pigq	phosphatidylinositol glycan anchor biosynthesis, class Q
1416503_at	0.000971	1.96e-05	-6.24	2.90442	-1.4332	Lxn	latexin
1422962_a_at	0.00102	2.15e-05	-6.18	2.90167	-1.18788	Psmb8	proteasome (prosome, macropain) subunit, beta type 8 (large multifunctional peptidase 7)
1438761_a_at	0.000988	2.03e-05	6.22	2.88943	0.537137	Odc1	ornithine decarboxylase, structural 1
1447780_x_at	0.00102	2.15e-05	6.18	2.88645	0.678685	Tufm	Tu translation elongation factor, mitochondrial
1448292_at	0.000871	1.67e-05	6.33	2.88636	0.349597	Uqcr11	ubiquinol-cytochrome c reductase, complex III subunit XI
1456241_a_at	0.000978	2e-05	6.23	2.8833	0.531573	Slc38a10	solute carrier family 38, member 10
1417058_a_at	0.00101	2.13e-05	6.19	2.87426	0.636159	Krtcap2	keratinocyte associated protein 2
1426524_at	0.00114	2.53e-05	-6.09	2.87081	-1.16598	Gnpda2	glucosamine-6-phosphate deaminase 2
1428252_at	0.00104	2.2e-05	-6.17	2.86752	-0.64617	Chmp2b	charged multivesicular body protein 2B
1449455_at	0.00115	2.54e-05	-6.09	2.86673	-1.90317	Hck	hemopoietic cell kinase
1423465_at	0.00107	2.3e-05	-6.14	2.86464	-0.791533	Frrs1	ferric-chelate reductase 1
1424279_at	0.000824	1.52e-05	-6.39	2.86229	-0.324271	Fga	fibrinogen alpha chain
1460341_at	0.00111	2.44e-05	-6.11	2.86167	-0.873664	Plekhb2	pleckstrin homology domain containing, family B (evectins) member 2
1457350_at	0.00113	2.47e-05	6.1	2.85935	1.46281	Per2	period circadian clock 2
1426004_a_at	0.00115	2.57e-05	-6.08	2.85596	-1.23181	Tgm2	transglutaminase 2, C polypeptide
1422041_at	0.00115	2.57e-05	-6.08	2.85585	-1.34941	Pilrb1	paired immunoglobin-like type 2 receptor beta 1
1423467_at	0.000824	1.52e-05	-6.39	2.85337	-2.44618	Ms4a4b	membrane-spanning 4-domains, subfamily A, member 4B
1415672_at	0.00098	2.01e-05	-6.22	2.85291	-0.432224	Golga7	golgi autoantigen, golgin subfamily a, 7
1451067_at	0.00106	2.26e-05	6.15	2.85064	0.517233	Sgta	small glutamine-rich tetratricopeptide repeat (TPR)-containing, alpha
1455112_at	0.00111	2.42e-05	6.11	2.84872	0.756288	Aifm2	apoptosis-inducing factor, mitochondrion-associated 2
1424877_a_at	0.000977	1.99e-05	6.23	2.84581	0.418727	Alad	aminolevulinate, delta-, dehydratase
1425021_a_at	0.000998	2.07e-05	6.21	2.84088	0.92191	Pex16	peroxisomal biogenesis factor 16
1426434_at	0.00115	2.58e-05	-6.08	2.83937	-1.15181	Tmem43	transmembrane protein 43
1416978_at	0.000991	2.04e-05	6.21	2.83907	0.478534	Fcgrt	Fc receptor, IgG, alpha chain transporter
1426940_at	0.00102	2.16e-05	6.18	2.83706	0.500719	Sidt2	SID1 transmembrane family, member 2
1437142_a_at	0.00113	2.5e-05	6.1	2.83415	0.66441	Pigo	phosphatidylinositol glycan anchor biosynthesis, class O
1417475_at	0.00105	2.26e-05	6.15	2.83135	0.498225	Atp13a1	ATPase type 13A1
1434897_a_at	0.00116	2.59e-05	-6.07	2.82924	-1.10054	Slc25a4	solute carrier family 25 (mitochondrial carrier, adenine nucleotide translocator), member 4
1448620_at	0.00116	2.61e-05	-6.07	2.82755	-2.06781	Fcgr3	Fc receptor, IgG, low affinity III
1438649_x_at	0.000911	1.78e-05	6.29	2.8271	0.414324	Pebp1	phosphatidylethanolamine binding protein 1
1451284_at	0.00107	2.31e-05	6.14	2.827	0.579619	Yipf3	Yip1 domain family, member 3
1429623_at	0.00113	2.5e-05	-6.1	2.82665	-0.702866	Zfp644	zinc finger protein 644
1424281_at	0.00115	2.56e-05	6.08	2.82369	0.670114	Ubap2	ubiquitin-associated protein 2
1416614_at	0.00116	2.61e-05	-6.07	2.82292	-1.14468	Eid1	EP300 interacting inhibitor of differentiation 1
1436839_at	0.00118	2.66e-05	-6.06	2.82247	-1.03516	Ccdc71l	coiled-coil domain containing 71 like
1422975_at	0.000998	2.07e-05	-6.21	2.81585	-1.72873	Mme	membrane metallo endopeptidase
1450106_a_at	0.00111	2.44e-05	-6.11	2.81011	-1.8505	Evl	Ena-vasodilator stimulated phosphoprotein
1423445_at	0.00111	2.44e-05	-6.11	2.80838	-0.756811	Rock1	Rho-associated coiled-coil containing protein kinase 1
1416246_a_at	0.0012	2.72e-05	-6.05	2.80367	-1.93782	Coro1a	coronin, actin binding protein 1A
1423782_at	0.00109	2.37e-05	-6.13	2.80196	-0.540974	Mob1a	MOB kinase activator 1A
1441437_at	0.0012	2.71e-05	6.05	2.80159	1.19425
1434173_s_at	0.00109	2.36e-05	6.13	2.80131	0.662113	Pum3	pumilio RNA-binding family member 3
1416619_at	0.00119	2.7e-05	-6.05	2.80067	-1.13955	Vsir	V-set immunoregulatory receptor
1441102_at	0.0012	2.73e-05	6.05	2.79868	1.16849	Prlr	prolactin receptor
1426153_a_at	0.000956	1.9e-05	-6.25	2.79802	-1.56947	Dsg2	desmoglein 2
1416368_at	0.00103	2.19e-05	-6.17	2.79404	-1.08045	Gsta4	glutathione S-transferase, alpha 4
1448162_at	0.00114	2.52e-05	-6.09	2.78493	-1.45248	Vcam1	vascular cell adhesion molecule 1
1426184_a_at	0.00099	2.04e-05	-6.21	2.77486	-1.50695	Pdcd6ip	programmed cell death 6 interacting protein
1420703_at	0.0012	2.73e-05	-6.04	2.7718	-1.44546	Csf2ra	colony stimulating factor 2 receptor, alpha, low-affinity (granulocyte-macrophage)
1423725_at	0.00105	2.24e-05	-6.16	2.76217	-0.8656	Pls3	plastin 3 (T-isoform)
1447670_at	0.00119	2.68e-05	6.06	2.75829	1.41703	Psmd9	proteasome (prosome, macropain) 26S subunit, non-ATPase, 9
1436312_at	0.00115	2.57e-05	-6.08	2.75482	-1.5916	Ikzf1	IKAROS family zinc finger 1
1419209_at	0.0012	2.72e-05	-6.05	2.75482	-2.58772	Cxcl1	chemokine (C-X-C motif) ligand 1
1422880_at	0.00107	2.29e-05	-6.15	2.74988	-0.524622	Sypl	synaptophysin-like protein
1452163_at	0.00115	2.56e-05	-6.08	2.74838	-1.06071	Ets1	E26 avian leukemia oncogene 1, 5' domain
1424203_at	0.00121	2.77e-05	6.04	2.74821	0.739134	Ncln	nicalin
1449059_a_at	0.00124	2.88e-05	-6.01	2.74633	-2.09545	Oxct1	3-oxoacid CoA transferase 1
1424421_at	0.00114	2.53e-05	6.09	2.74301	0.587354	Flad1	flavin adenine dinucleotide synthetase 1
1454668_at	0.00113	2.48e-05	6.1	2.7381	0.650396	Ubr4	ubiquitin protein ligase E3 component n-recognin 4
1456012_x_at	0.00103	2.18e-05	-6.17	2.73621	-0.729769	Rnaset2a///Rnaset2b	ribonuclease T2A///ribonuclease T2B
1460685_at	0.00113	2.49e-05	6.1	2.72639	0.469985	Timm17b	translocase of inner mitochondrial membrane 17b
1417612_at	0.00126	2.95e-05	-6	2.72436	-1.52136	Ier5	immediate early response 5
1417167_at	0.00119	2.7e-05	6.05	2.72356	0.910597	Exosc5	exosome component 5
1450890_a_at	0.00121	2.76e-05	-6.04	2.71716	-0.583635	Abi1	abl-interactor 1
1448961_at	0.0012	2.73e-05	-6.04	2.7162	-0.880323	Plscr2	phospholipid scramblase 2
1422823_at	0.00115	2.58e-05	-6.08	2.70642	-1.65802	Eps8	epidermal growth factor receptor pathway substrate 8
1444195_at	0.00127	3e-05	5.99	2.70519	0.926791
1426913_at	0.00124	2.89e-05	6.01	2.70367	1.42524	Lss	lanosterol synthase
1429525_s_at	0.000801	1.43e-05	-6.42	2.70294	-2.40874	Myo1f	myosin IF
1452849_at	0.00129	3.04e-05	5.98	2.69591	0.959772	Sin3b	transcriptional regulator, SIN3B (yeast)
1421922_at	0.00125	2.9e-05	-6.01	2.6956	-0.782991	Sh3bp5	SH3-domain binding protein 5 (BTK-associated)
1418079_at	0.00125	2.91e-05	6.01	2.69533	0.865697	Psme3	proteaseome (prosome, macropain) activator subunit 3 (PA28 gamma, Ki)
1460361_at	0.00129	3.07e-05	-5.98	2.68533	-1.33885	Plgrkt	plasminogen receptor, C-terminal lysine transmembrane protein
1457871_at	0.00122	2.8e-05	-6.03	2.68223	-1.11827	Colec10	collectin sub-family member 10
1448566_at	0.0012	2.73e-05	-6.04	2.68219	-0.876623	Slc40a1	solute carrier family 40 (iron-regulated transporter), member 1
1436905_x_at	0.00123	2.83e-05	-6.02	2.67776	-1.64355	Laptm5	lysosomal-associated protein transmembrane 5
1451860_a_at	0.00129	3.09e-05	-5.97	2.67511	-1.13415	Trim30a	tripartite motif-containing 30A
1420056_s_at	0.00129	3.05e-05	5.98	2.67412	0.767278	Jmjd6	jumonji domain containing 6
1419671_a_at	0.00126	2.94e-05	6	2.67363	0.977558	Il17rc	interleukin 17 receptor C
1460704_at	0.00124	2.86e-05	6.02	2.67017	0.646039	Rfng	RFNG O-fucosylpeptide 3-beta-N-acetylglucosaminyltransferase
1436404_at	0.00129	3.05e-05	5.98	2.66491	0.860911	Tlcd1	TLC domain containing 1
1436673_at	0.00129	3.09e-05	5.97	2.66403	0.986132	Dcun1d3	DCN1, defective in cullin neddylation 1, domain containing 3 (S. cerevisiae)
1419170_at	0.00119	2.7e-05	-6.05	2.66272	-0.521899	Fam174a	family with sequence similarity 174, member A
1418213_at	0.0013	3.13e-05	-5.97	2.66124	-2.12201	Krt23	keratin 23
1418073_at	0.0013	3.12e-05	-5.97	2.66088	-1.38927	Acot9	acyl-CoA thioesterase 9
1419467_at	0.00131	3.18e-05	-5.96	2.65461	-1.31396	Clec14a	C-type lectin domain family 14, member a
1448865_at	0.00127	2.98e-05	5.99	2.64794	0.58329	Hsd17b7	hydroxysteroid (17-beta) dehydrogenase 7
1454773_at	0.00112	2.46e-05	6.11	2.6474	0.448965	Rxra	retinoid X receptor alpha
1428477_at	0.00129	3.08e-05	5.98	2.64732	0.656942	Elac2	elaC ribonuclease Z 2
1416983_s_at	0.0012	2.71e-05	6.05	2.64084	0.99712	Foxo1	forkhead box O1
1418554_at	0.00127	2.98e-05	-6	2.63803	-0.78626	Gpr182	G protein-coupled receptor 182
1437974_a_at	0.00132	3.24e-05	-5.95	2.63569	-0.832551	Hk1	hexokinase 1
1425392_a_at	0.00116	2.6e-05	6.07	2.63506	0.496859	Nr1i3	nuclear receptor subfamily 1, group I, member 3
1437284_at	0.00129	3.06e-05	-5.98	2.63442	-0.877896	Fzd1	frizzled class receptor 1
1431057_a_at	0.00131	3.19e-05	-5.96	2.63238	-1.36208	Prss23	protease, serine 23
1450700_at	0.00131	3.21e-05	-5.95	2.63229	-1.18374	Cdc42ep3	CDC42 effector protein (Rho GTPase binding) 3
1417219_s_at	0.00132	3.24e-05	-5.95	2.63099	-1.7068	Tmsb10	thymosin, beta 10
1417602_at	0.00132	3.25e-05	5.95	2.62816	1.84926	Per2	period circadian clock 2
1434998_at	0.00126	2.96e-05	-6	2.62417	-1.17934	Iqgap1	IQ motif containing GTPase activating protein 1
1448729_a_at	0.00131	3.16e-05	-5.96	2.61953	-0.957005	2024-09-04	septin 4
1447550_at	0.00131	3.17e-05	5.96	2.6178	1.25663	Gm8350	predicted gene 8350
1428898_at	0.00129	3.04e-05	5.98	2.61625	0.675536	Mon1a	MON1 homolog A, secretory traffciking associated
1417815_a_at	0.00109	2.36e-05	-6.13	2.61437	-0.687151	Serinc3	serine incorporator 3
1423901_at	0.00131	3.16e-05	5.96	2.60991	0.620092	Trip12	thyroid hormone receptor interactor 12
1421392_a_at	0.0013	3.12e-05	-5.97	2.60949	-0.953831	Birc3	baculoviral IAP repeat-containing 3
1447905_x_at	0.0012	2.73e-05	6.04	2.60523	0.548459	Nup62	nucleoporin 62
1451074_at	0.00115	2.55e-05	-6.08	2.60016	-0.54032	Rnf13	ring finger protein 13
1438369_x_at	0.00129	3.08e-05	5.98	2.59659	0.615487	Emc4	ER membrane protein complex subunit 4
1418522_at	0.00123	2.85e-05	6.02	2.59585	0.556018	Mtx1	metaxin 1
1428746_a_at	0.0013	3.13e-05	5.97	2.59129	0.561012	Trnau1ap	tRNA selenocysteine 1 associated protein 1
1428514_at	0.00137	3.41e-05	-5.92	2.58725	-0.899347	Cpne3	copine III
1433741_at	0.0013	3.12e-05	-5.97	2.58673	-1.02512	Cd38	CD38 antigen
1441972_at	0.00131	3.17e-05	-5.96	2.58302	-0.732289	6230424C14Rik	RIKEN cDNA 6230424C14 gene
1425329_a_at	0.00131	3.18e-05	-5.96	2.58246	-0.720249	Cyb5r3	cytochrome b5 reductase 3
1416592_at	0.00121	2.76e-05	6.04	2.58216	0.691951	Glrx	glutaredoxin
1436509_at	0.00129	3.07e-05	5.98	2.58119	0.622178	Mlec	malectin
1435873_a_at	0.00099	2.04e-05	6.21	2.58024	0.423075	Gm11478///Rpl13a	60S ribosomal protein L13a-like///ribosomal protein L13A
1450138_a_at	0.00129	3.04e-05	-5.98	2.58005	-1.2793	Serpinb6a	serine (or cysteine) peptidase inhibitor, clade B, member 6a
1424782_at	0.00121	2.78e-05	-6.03	2.57205	-0.516658	Dram2	DNA-damage regulated autophagy modulator 2
1437406_x_at	0.00101	2.11e-05	6.19	2.57152	0.358403	Igfbp4	insulin-like growth factor binding protein 4
1421845_at	0.00138	3.47e-05	-5.91	2.56883	-0.999067	Golph3	golgi phosphoprotein 3
1441901_x_at	0.00135	3.32e-05	5.93	2.56291	0.748599	Fahd2a	fumarylacetoacetate hydrolase domain containing 2A
1420872_at	0.00139	3.49e-05	-5.9	2.55643	-1.08136	Gucy1b3	guanylate cyclase 1, soluble, beta 3
1420819_at	0.00131	3.21e-05	-5.95	2.55627	-1.9976	Sla	src-like adaptor
1424651_at	0.00137	3.4e-05	5.92	2.5521	0.780475	Acsf3	acyl-CoA synthetase family member 3
1438596_at	0.00131	3.19e-05	-5.96	2.54899	-3.32934	1500017E21Rik	RIKEN cDNA 1500017E21 gene
1459256_at	0.0013	3.11e-05	5.97	2.54845	1.2103
1428382_at	0.0013	3.13e-05	5.97	2.54689	0.505406	Smarcc2	SWI/SNF related, matrix associated, actin dependent regulator of chromatin, subfamily c, member 2
1417786_a_at	0.00137	3.41e-05	-5.92	2.54509	-1.51656	Rgs19	regulator of G-protein signaling 19
1416188_at	0.00133	3.28e-05	-5.94	2.54373	-0.764219	Gm2a	GM2 ganglioside activator protein
1416145_at	0.00122	2.81e-05	-6.03	2.54116	-0.483317	Dhx15	DEAH (Asp-Glu-Ala-His) box polypeptide 15
1428884_at	0.00132	3.25e-05	5.95	2.5322	0.820396	Tmem57	transmembrane protein 57
1437163_x_at	0.00132	3.25e-05	5.95	2.53069	0.670313	Gtf2h4	general transcription factor II H, polypeptide 4
1434839_s_at	0.00128	3.02e-05	5.99	2.52974	0.542822	Tbl1xr1	transducin (beta)-like 1X-linked receptor 1
1415838_at	0.00122	2.81e-05	-6.03	2.52949	-0.573393	Serinc1	serine incorporator 1
1439257_x_at	0.00119	2.7e-05	6.05	2.52912	0.574807	Rpn1	ribophorin I
1451461_a_at	0.0014	3.54e-05	5.9	2.52364	1.68162	Aldoc	aldolase C, fructose-bisphosphate
1434316_at	0.00141	3.54e-05	-5.9	2.52198	-0.992601	Chsy1	chondroitin sulfate synthase 1
1419194_s_at	0.00141	3.57e-05	-5.89	2.5187	-0.81228	Gm9835///Gmfg	predicted pseudogene 9835///glia maturation factor, gamma
1428103_at	0.00129	3.05e-05	-5.98	2.51619	-0.563062	Adam10	a disintegrin and metallopeptidase domain 10
1422771_at	0.00144	3.7e-05	-5.87	2.51151	-1.29479	Smad6	SMAD family member 6
1439466_s_at	0.00123	2.84e-05	6.02	2.50985	0.438438	Bud31	BUD31 homolog
1432517_a_at	0.00117	2.62e-05	6.07	2.50916	1.3468	Nnmt	nicotinamide N-methyltransferase
1455333_at	0.00131	3.19e-05	-5.96	2.50862	-0.710138	Tns3	tensin 3
1454806_at	0.00142	3.6e-05	-5.89	2.50684	-1.44274	Fam49a	family with sequence similarity 49, member A
1435582_at	0.00144	3.67e-05	-5.88	2.50679	-1.29185	Wdfy4	WD repeat and FYVE domain containing 4
1434945_at	0.001	2.09e-05	-6.2	2.50422	-3.1127	Lpcat2	lysophosphatidylcholine acyltransferase 2
1416630_at	0.00136	3.37e-05	-5.92	2.5041	-2.08559	Id3	inhibitor of DNA binding 3
1456194_a_at	0.00115	2.55e-05	6.08	2.50223	0.443265	Park7	Parkinson disease (autosomal recessive, early onset) 7
1448249_at	0.00124	2.88e-05	6.01	2.4994	0.930253	Gpd1	glycerol-3-phosphate dehydrogenase 1 (soluble)
1450878_at	0.00132	3.23e-05	-5.95	2.49734	-0.516755	Sri	sorcin
1416414_at	0.00144	3.69e-05	-5.87	2.49198	-1.17135	Emilin1	elastin microfibril interfacer 1
1429261_at	0.00132	3.21e-05	5.95	2.48755	0.672683	Tmem238	transmembrane protein 238
1434068_s_at	0.00138	3.46e-05	-5.91	2.48536	-1.55348	AI662270	expressed sequence AI662270
1450424_a_at	0.00147	3.82e-05	-5.85	2.48069	-1.53512	Il18bp	interleukin 18 binding protein
1445402_at	0.00146	3.78e-05	5.86	2.47602	1.16381
1446950_at	0.00131	3.2e-05	5.95	2.47514	2.02352
1420841_at	0.00144	3.66e-05	-5.88	2.46887	-0.990354	Ptprf	protein tyrosine phosphatase, receptor type, F
1425455_a_at	0.00131	3.18e-05	-5.96	2.46652	-0.481761	Churc1	churchill domain containing 1
1435757_a_at	0.00118	2.67e-05	6.06	2.46595	0.416825	Uqcrc2	ubiquinol cytochrome c reductase core protein 2
1441937_s_at	0.00126	2.96e-05	6	2.46349	0.426283	Pink1	PTEN induced putative kinase 1
1450747_at	0.00149	3.89e-05	-5.84	2.46232	-0.733931	Keap1	kelch-like ECH-associated protein 1
1424927_at	0.00143	3.63e-05	-5.88	2.4535	-2.45074	Glipr1	GLI pathogenesis-related 1 (glioma)
1417726_at	0.00136	3.37e-05	5.92	2.4534	0.613233	Sssca1	Sjogren's syndrome/scleroderma autoantigen 1 homolog (human)
1430332_a_at	0.00126	2.96e-05	-6	2.44959	-1.55372	Gusb	glucuronidase, beta
1453091_s_at	0.00146	3.75e-05	5.86	2.44208	0.707931	Letmd1	LETM1 domain containing 1
1416537_at	0.00138	3.47e-05	5.91	2.43388	0.629118	Creld1	cysteine-rich with EGF-like domains 1
1455804_x_at	0.000921	1.81e-05	-6.28	2.4288	-1.8581	Oxct1	3-oxoacid CoA transferase 1
1451097_at	0.00146	3.74e-05	-5.87	2.42678	-0.852907	Vasp	vasodilator-stimulated phosphoprotein
1429370_a_at	0.00132	3.25e-05	-5.94	2.42598	-0.631179	Psmd11	proteasome (prosome, macropain) 26S subunit, non-ATPase, 11
1452273_at	0.00152	4.02e-05	5.82	2.42165	0.700935	Fam83h	family with sequence similarity 83, member H
1460348_at	0.00143	3.61e-05	-5.88	2.4207	-0.637683	Mad2l2	MAD2 mitotic arrest deficient-like 2
1450060_at	0.00111	2.42e-05	-6.11	2.41793	-0.370557	Pigr	polymeric immunoglobulin receptor
1417067_s_at	0.00149	3.89e-05	-5.84	2.41596	-1.45388	Coq8a	coenzyme Q8A
1460220_a_at	0.00154	4.11e-05	-5.81	2.41106	-1.05455	Csf1	colony stimulating factor 1 (macrophage)
1439601_at	0.00154	4.09e-05	5.81	2.41101	0.872517	Heatr6	HEAT repeat containing 6
1421821_at	0.00139	3.47e-05	5.91	2.40885	0.886657	Ldlr	low density lipoprotein receptor
1437044_a_at	0.00144	3.65e-05	5.88	2.40774	0.513153	Gba	glucosidase, beta, acid
1455506_at	0.00153	4.05e-05	5.82	2.40386	0.839133	Slc25a34	solute carrier family 25, member 34
1416050_a_at	0.0013	3.14e-05	-5.97	2.40331	-0.640825	Scarb1	scavenger receptor class B, member 1
1428588_a_at	0.00135	3.33e-05	5.93	2.4026	0.590195	Mrpl41	mitochondrial ribosomal protein L41
1424375_s_at	0.00149	3.87e-05	-5.85	2.4015	-1.07877	Gimap4	GTPase, IMAP family member 4
1418258_s_at	0.00125	2.91e-05	-6.01	2.40015	-0.611473	Dynll2	dynein light chain LC8-type 2
1436226_at	0.00148	3.85e-05	5.85	2.39292	0.542714	Tceb1	transcription elongation factor B (SIII), polypeptide 1
1416213_x_at	0.00139	3.49e-05	5.9	2.38512	0.605164	Surf4	surfeit gene 4
1418536_at	0.00131	3.17e-05	-5.96	2.38176	-0.689943	H2-Q9///H2-Q7	histocompatibility 2, Q region locus 9///histocompatibility 2, Q region locus 7
1450014_at	0.0015	3.93e-05	-5.84	2.38096	-1.7699	Cldn1	claudin 1
1420895_at	0.00138	3.44e-05	-5.91	2.38067	-0.582111	Tgfbr1	transforming growth factor, beta receptor I
1449195_s_at	0.00158	4.28e-05	-5.79	2.37277	-1.5959	Cxcl16	chemokine (C-X-C motif) ligand 16
1452277_at	0.0015	3.93e-05	-5.84	2.37277	-1.04964	Arsg	arylsulfatase G
1448323_a_at	0.00137	3.41e-05	-5.92	2.37171	-0.917695	Bgn	biglycan
1423069_at	0.00135	3.33e-05	-5.93	2.36923	-0.46478	Dpm1///Adnp	dolichol-phosphate (beta-D) mannosyltransferase 1///activity-dependent neuroprotective protein
1418503_at	0.0013	3.12e-05	5.97	2.36647	0.541521	Hspa9	heat shock protein 9
1435144_at	0.00159	4.32e-05	-5.78	2.36414	-1.84808	Fyb	FYN binding protein
1447228_at	0.00159	4.31e-05	5.79	2.36156	0.985153	Arfgap2	ADP-ribosylation factor GTPase activating protein 2
1424247_at	0.00151	4.01e-05	5.83	2.36102	0.784737	Erc1	ELKS/RAB6-interacting/CAST family member 1
1434003_a_at	0.00153	4.08e-05	5.82	2.3592	0.62511	Dhps	deoxyhypusine synthase
1447891_at	0.0015	3.95e-05	5.83	2.35628	1.53034
1450857_a_at	0.00146	3.78e-05	-5.86	2.35521	-1.72886	Col1a2	collagen, type I, alpha 2
1434856_at	0.00158	4.27e-05	-5.79	2.35473	-0.907231	Ankrd44	ankyrin repeat domain 44
1433924_at	0.00156	4.18e-05	5.8	2.35041	0.923625	Peg3	paternally expressed 3
1422612_at	0.00159	4.31e-05	-5.79	2.3497	-1.41676	Hk2	hexokinase 2
1433613_at	0.00139	3.48e-05	5.91	2.34766	0.512681	Pank3	pantothenate kinase 3
1433489_s_at	0.00149	3.9e-05	-5.84	2.34206	-0.781911	Fgfr2	fibroblast growth factor receptor 2
1437397_at	0.00148	3.86e-05	5.85	2.33866	1.161	Prlr	prolactin receptor
1433585_at	0.00141	3.55e-05	-5.89	2.3377	-0.470134	Tnpo1	transportin 1
1433443_a_at	0.00134	3.3e-05	5.94	2.33268	0.830133	Hmgcs1	3-hydroxy-3-methylglutaryl-Coenzyme A synthase 1
1435405_at	0.00153	4.06e-05	5.82	2.32627	1.62723	Setd4	SET domain containing 4
1416244_a_at	0.00129	3.08e-05	-5.98	2.32504	-0.430402	Cnbp	cellular nucleic acid binding protein
1422953_at	0.00159	4.32e-05	-5.78	2.32171	-2.09346	Fpr2	formyl peptide receptor 2
1434091_at	0.00151	3.97e-05	5.83	2.32076	0.660655	Faah	fatty acid amide hydrolase
1452038_at	0.00145	3.71e-05	-5.87	2.31864	-0.603542	Capza1	capping protein (actin filament) muscle Z-line, alpha 1
1448734_at	0.00123	2.83e-05	-6.02	2.31752	-0.589916	Cp	ceruloplasmin
1420919_at	0.00156	4.22e-05	-5.8	2.31638	-0.65824	Sgk3	serum/glucocorticoid regulated kinase 3
1416395_at	0.00147	3.8e-05	5.86	2.31435	0.5532	Guk1	guanylate kinase 1
1446892_at	0.0012	2.74e-05	6.04	2.31225	1.7029
1417690_at	0.00156	4.18e-05	5.8	2.31114	1.00707	Prkag1	protein kinase, AMP-activated, gamma 1 non-catalytic subunit
1416735_at	0.00144	3.69e-05	-5.87	2.30882	-0.768784	Asah1	N-acylsphingosine amidohydrolase 1
1448550_at	0.00135	3.35e-05	-5.93	2.30853	-0.578882	Lbp	lipopolysaccharide binding protein
1417419_at	0.00162	4.46e-05	-5.77	2.30809	-1.3103	Ccnd1	cyclin D1
1451730_at	0.00149	3.87e-05	-5.85	2.3065	-1.35832	Zfp62	zinc finger protein 62
1421051_s_at	0.00151	3.99e-05	-5.83	2.30151	-0.681699	Ramp2///Vps25	receptor (calcitonin) activity modifying protein 2///vacuolar protein sorting 25
1416119_at	0.00124	2.87e-05	-6.02	2.30072	-0.35004	Txn1	thioredoxin 1
1433525_at	0.00159	4.3e-05	-5.79	2.29901	-1.41654	Ednra	endothelin receptor type A
1460363_at	0.00161	4.41e-05	5.77	2.29631	0.80361	Tnrc6c	trinucleotide repeat containing 6C
1427005_at	0.0016	4.38e-05	-5.78	2.29586	-1.36809	Plk2	polo-like kinase 2
1455391_at	0.00149	3.88e-05	5.84	2.29518	0.566799	Rad23a	RAD23 homolog A, nucleotide excision repair protein
1425854_x_at	0.00162	4.46e-05	-5.77	2.29317	-1.08728	LOC665506	T-cell receptor beta-2 chain C region-like
1460245_at	0.00125	2.92e-05	-6.01	2.28986	-2.28002	Klrd1	killer cell lectin-like receptor, subfamily D, member 1
1455270_at	0.00164	4.52e-05	-5.76	2.28848	-0.823311	Adam11	a disintegrin and metallopeptidase domain 11
1428180_at	0.0015	3.96e-05	5.83	2.28436	0.584803	Kxd1///Uba52	KxDL motif containing 1///ubiquitin A-52 residue ribosomal protein fusion product 1
1416458_at	0.00168	4.7e-05	-5.74	2.28245	-0.857106	Arf2	ADP-ribosylation factor 2
1434711_at	0.00166	4.62e-05	5.75	2.28234	1.46295	BC030867	cDNA sequence BC030867
1416832_at	0.00151	4e-05	-5.83	2.27977	-0.660109	Slc39a8	solute carrier family 39 (metal ion transporter), member 8
1448796_s_at	0.00168	4.7e-05	5.74	2.27709	0.759865	Tbrg4	transforming growth factor beta regulated gene 4
1423555_a_at	0.00154	4.1e-05	-5.81	2.27648	-1.25716	Ifi44	interferon-induced protein 44
1428772_at	0.00146	3.77e-05	5.86	2.27618	0.532641	Xpot	exportin, tRNA (nuclear export receptor for tRNAs)
AFFX-PheX-3_at	0.00165	4.55e-05	5.75	2.27312	0.664483
1426254_at	0.00157	4.26e-05	-5.79	2.27181	-0.519159	Tm2d1	TM2 domain containing 1
1449623_at	0.00165	4.58e-05	5.75	2.27097	0.67401	Txnrd3	thioredoxin reductase 3
1418627_at	0.00134	3.3e-05	-5.94	2.27093	-0.513767	Gclm	glutamate-cysteine ligase, modifier subunit
1419510_at	0.00146	3.74e-05	5.87	2.26904	1.05521	Ces1e	carboxylesterase 1E
1429708_at	0.00142	3.6e-05	5.89	2.26597	0.523329	Gm4943///Ndufa11	predicted pseudogene 4943///NADH dehydrogenase (ubiquinone) 1 alpha subcomplex 11
1448691_at	0.00155	4.15e-05	5.81	2.26566	0.618333	Ubqln4	ubiquilin 4
1431251_at	0.00155	4.15e-05	5.81	2.25992	0.574221	Lrrc3	leucine rich repeat containing 3
1428506_at	0.00156	4.21e-05	5.8	2.25575	0.646201	Atic	5-aminoimidazole-4-carboxamide ribonucleotide formyltransferase/IMP cyclohydrolase
1449414_at	0.00165	4.59e-05	-5.75	2.25515	-1.3321	Zfp53	zinc finger protein 53
1457676_at	0.00157	4.23e-05	-5.8	2.25017	-0.552969	Tirap	toll-interleukin 1 receptor (TIR) domain-containing adaptor protein
1422476_at	0.00156	4.17e-05	-5.8	2.24524	-1.5548	Ifi30	interferon gamma inducible protein 30
1420617_at	0.00149	3.88e-05	-5.84	2.24406	-0.649614	Cpeb4	cytoplasmic polyadenylation element binding protein 4
1428018_a_at	0.00168	4.74e-05	-5.73	2.24336	-1.63219	Cd300c2	CD300C molecule 2
1422451_at	0.00153	4.07e-05	5.82	2.24165	0.557769	Mrps21	mitochondrial ribosomal protein S21
1455396_at	0.00156	4.21e-05	-5.8	2.24119	-0.843434	Atp8b1	ATPase, class I, type 8B, member 1
1431012_a_at	0.00135	3.34e-05	5.93	2.23971	0.746793	Eci2	enoyl-Coenzyme A delta isomerase 2
1438634_x_at	0.00144	3.69e-05	-5.87	2.2355	-0.766402	Lasp1	LIM and SH3 protein 1
1423283_at	0.00156	4.2e-05	-5.8	2.23283	-0.563309	Pitpna	phosphatidylinositol transfer protein, alpha
1438606_a_at	0.0015	3.93e-05	-5.84	2.23024	-0.613913	Clic4	chloride intracellular channel 4 (mitochondrial)
1419423_at	0.00156	4.19e-05	-5.8	2.22965	-0.676447	Stab2	stabilin 2
1437334_x_at	0.00166	4.63e-05	5.75	2.22951	0.769451	Parn	poly(A)-specific ribonuclease (deadenylation nuclease)
1425567_a_at	0.00144	3.69e-05	-5.87	2.22811	-1.03952	Anxa5	annexin A5
1458768_at	0.00171	4.84e-05	5.72	2.22733	0.782886	C79946	expressed sequence C79946
1420840_at	0.00162	4.47e-05	-5.76	2.22654	-0.653299	Plekha3	pleckstrin homology domain-containing, family A (phosphoinositide binding specific) member 3
1428645_at	0.00147	3.8e-05	-5.86	2.22649	-0.499303	Gnai3	guanine nucleotide binding protein (G protein), alpha inhibiting 3
1450808_at	0.00169	4.75e-05	-5.73	2.22533	-1.81417	Fpr1	formyl peptide receptor 1
1418257_at	0.00155	4.12e-05	5.81	2.2243	0.772986	Slc12a7	solute carrier family 12, member 7
1434742_s_at	0.00175	4.99e-05	5.7	2.2213	0.991175	Aifm3	apoptosis-inducing factor, mitochondrion-associated 3
1418331_at	0.0016	4.39e-05	5.78	2.21938	0.56717	Ogfod3	2-oxoglutarate and iron-dependent oxygenase domain containing 3
1437072_at	0.0015	3.95e-05	-5.83	2.21846	-2.04488	Arhgap25	Rho GTPase activating protein 25
1428226_at	0.00165	4.59e-05	5.75	2.19882	0.544269	Ngdn	neuroguidin, EIF4E binding protein
1455789_x_at	0.00125	2.91e-05	6.01	2.19484	0.558563	Hspa8	heat shock protein 8
1451683_x_at	0.00145	3.73e-05	-5.87	2.19214	-0.76437	H2-D1	histocompatibility 2, D region locus 1
1439930_at	0.00179	5.19e-05	5.68	2.19083	0.968473
1452646_at	0.00148	3.86e-05	5.85	2.19043	0.596754	Trp53inp2	transformation related protein 53 inducible nuclear protein 2
1419809_s_at	0.00159	4.33e-05	5.78	2.18903	0.738648	Cog4	component of oligomeric golgi complex 4
1452016_at	0.00178	5.14e-05	-5.69	2.18783	-1.5083	Alox5ap	arachidonate 5-lipoxygenase activating protein
1438255_at	0.00169	4.76e-05	5.73	2.18479	0.767794	Foxn3	forkhead box N3
1423781_at	0.00159	4.34e-05	-5.78	2.18331	-0.587827	Nae1	NEDD8 activating enzyme E1 subunit 1
1428181_at	0.00136	3.39e-05	5.92	2.18031	0.348079	Etfb	electron transferring flavoprotein, beta polypeptide
1421547_at	0.00168	4.7e-05	-5.74	2.17794	-1.14036	Cd180	CD180 antigen
1453651_a_at	0.00137	3.4e-05	-5.92	2.17749	-0.472829	Mpc1	mitochondrial pyruvate carrier 1
1455326_at	0.00181	5.26e-05	5.67	2.17515	0.82926	Clec16a	C-type lectin domain family 16, member A
1452233_at	0.00178	5.11e-05	-5.69	2.17511	-1.38629	Abcc1	ATP-binding cassette, sub-family C (CFTR/MRP), member 1
1450355_a_at	0.00179	5.18e-05	-5.68	2.17498	-2.275	Capg	capping protein (actin filament), gelsolin-like
1418294_at	0.00155	4.14e-05	5.81	2.17143	0.609583	Epb41l4b	erythrocyte membrane protein band 4.1 like 4b
1417309_at	0.00166	4.61e-05	5.75	2.16981	0.700196	Tob2	transducer of ERBB2, 2
1417420_at	0.00177	5.07e-05	-5.69	2.16862	-1.29643	Ccnd1	cyclin D1
1416038_at	0.00165	4.56e-05	5.75	2.16663	0.70608	Snd1	staphylococcal nuclease and tudor domain containing 1
1416273_at	0.00178	5.11e-05	-5.69	2.16357	-1.09962	Tnfaip2	tumor necrosis factor, alpha-induced protein 2
1448353_x_at	0.00159	4.33e-05	5.78	2.16299	0.475475	Rpn1	ribophorin I
1453234_at	0.00155	4.15e-05	-5.81	2.16236	-0.529347	Stra6l	STRA6-like
1423764_s_at	0.00171	4.87e-05	5.72	2.15951	0.607248	Mrpl37	mitochondrial ribosomal protein L37
1449001_at	0.00159	4.32e-05	5.78	2.15947	0.707736	Ivd	isovaleryl coenzyme A dehydrogenase
1451393_at	0.00163	4.49e-05	5.76	2.15677	0.616622	Pex26	peroxisomal biogenesis factor 26
1449018_at	0.00148	3.84e-05	-5.85	2.15242	-0.533681	Pfn1	profilin 1
1449164_at	0.00183	5.39e-05	-5.66	2.15023	-2.47119	Cd68	CD68 antigen
1427229_at	0.00181	5.29e-05	5.67	2.14907	0.802362	Hmgcr	3-hydroxy-3-methylglutaryl-Coenzyme A reductase
1424185_a_at	0.00144	3.68e-05	-5.87	2.14389	-0.360808	Morf4l1b///Morf4l1-ps1///Morf4l1	mortality factor 4 like 1B///mortality factor 4 like 1, pseudogene 1///mortality factor 4 like 1
1433678_at	0.00185	5.44e-05	-5.65	2.14364	-1.52928	Pld4	phospholipase D family, member 4
1437132_x_at	0.00183	5.37e-05	-5.66	2.14064	-1.79173	Nedd9	neural precursor cell expressed, developmentally down-regulated gene 9
1424656_s_at	0.00178	5.13e-05	5.69	2.1343	0.711781	Usp19	ubiquitin specific peptidase 19
1422449_s_at	0.00175	5.02e-05	-5.7	2.13277	-0.73614	Rcn2	reticulocalbin 2
1454811_a_at	0.00165	4.56e-05	-5.75	2.13209	-0.688594	Serinc1	serine incorporator 1
1416415_a_at	0.0015	3.96e-05	-5.83	2.1272	-0.649786	Gm8203///H2afz	predicted pseudogene 8203///H2A histone family, member Z
1428700_at	0.00166	4.61e-05	-5.75	2.12043	-1.28739	P2ry13	purinergic receptor P2Y, G-protein coupled 13
1429318_a_at	0.00159	4.35e-05	-5.78	2.11835	-0.438911	Qk	quaking
1434544_at	0.00168	4.69e-05	5.74	2.11464	0.520303	Bola2	bolA-like 2 (E. coli)
1451226_at	0.00164	4.54e-05	5.76	2.11359	0.697965	Pex6	peroxisomal biogenesis factor 6
1444540_at	0.00182	5.33e-05	5.67	2.11217	1.68645
1424840_at	0.0018	5.23e-05	5.68	2.11165	0.696522	Rbks	ribokinase
1452161_at	0.0018	5.21e-05	-5.68	2.10906	-1.27828	Tiparp	TCDD-inducible poly(ADP-ribose) polymerase
1417080_a_at	0.00171	4.84e-05	5.72	2.10588	0.592061	Ecsit	ECSIT signalling integrator
1453430_at	0.00187	5.55e-05	5.64	2.10197	0.789273	Use1	unconventional SNARE in the ER 1 homolog (S. cerevisiae)
1418288_at	0.00168	4.71e-05	5.74	2.10093	2.23433	Lpin1	lipin 1
1448061_at	0.00185	5.45e-05	-5.65	2.10027	-1.69875	Msr1	macrophage scavenger receptor 1
1418396_at	0.00191	5.73e-05	-5.63	2.0939	-0.945849	Gpsm3	G-protein signalling modulator 3 (AGS3-like, C. elegans)
1455383_at	0.00181	5.29e-05	5.67	2.08139	1.47232	Fam47e	family with sequence similarity 47, member E
1436171_at	0.00191	5.73e-05	-5.63	2.08052	-1.79771	Arhgap30	Rho GTPase activating protein 30
1416470_a_at	0.0017	4.81e-05	5.72	2.07464	0.60717	Rpn1	ribophorin I
1428634_at	0.00176	5.03e-05	5.7	2.07457	0.548987	Twistnb	twist basic helix-loop-helix transcription factor 1 neighbor
1415966_a_at	0.0015	3.94e-05	5.84	2.07385	0.357514	Ndufv1	NADH dehydrogenase (ubiquinone) flavoprotein 1
1416405_at	0.00162	4.44e-05	-5.77	2.07209	-0.900001	Bgn	biglycan
1434352_at	0.0019	5.64e-05	-5.64	2.06687	-0.839144	Bmt2	base methyltransferase of 25S rRNA 2
1433842_at	0.00165	4.58e-05	-5.75	2.06457	-0.536517	Lrrfip1	leucine rich repeat (in FLII) interacting protein 1
1451218_at	0.00168	4.71e-05	-5.74	2.06329	-0.582207	Edem1	ER degradation enhancer, mannosidase alpha-like 1
1424483_at	0.00189	5.6e-05	-5.64	2.06186	-0.627012	Mob1a	MOB kinase activator 1A
1454728_s_at	0.00187	5.51e-05	-5.65	2.05921	-1.24208	Atp8a1	ATPase, aminophospholipid transporter (APLT), class I, type 8A, member 1
1424167_a_at	0.00197	5.96e-05	5.6	2.05901	0.98063	Pmm1	phosphomannomutase 1
1415932_x_at	0.00175	5.02e-05	5.7	2.05744	0.688851	Atp9a	ATPase, class II, type 9A
1452090_a_at	0.00195	5.91e-05	-5.61	2.05383	-0.968361	Olfm3	olfactomedin 3
1420157_s_at	0.00167	4.66e-05	5.74	2.05267	0.577232	Abcf1	ATP-binding cassette, sub-family F (GCN20), member 1
1440230_at	0.00183	5.38e-05	5.66	2.04639	1.15021	Tsku	tsukushi, small leucine rich proteoglycan
1424067_at	0.00189	5.62e-05	-5.64	2.04589	-1.17265	Icam1	intercellular adhesion molecule 1
1416514_a_at	0.00191	5.7e-05	-5.63	2.0454	-1.08468	Fscn1	fascin actin-bundling protein 1
1444108_at	0.00191	5.71e-05	5.63	2.04204	0.862471	Dnajc25	DnaJ heat shock protein family (Hsp40) member C25
1451169_at	0.00199	6.06e-05	5.6	2.04115	0.915893	Nomo1	nodal modulator 1
1433513_x_at	0.00151	4.01e-05	5.83	2.03873	0.386287	Ndufa12	NADH dehydrogenase (ubiquinone) 1 alpha subcomplex, 12
1455221_at	0.00187	5.53e-05	-5.65	2.03702	-1.59513	Abcg1	ATP-binding cassette, sub-family G (WHITE), member 1
1435407_at	0.00169	4.78e-05	5.73	2.03625	1.322	Zkscan16	zinc finger with KRAB and SCAN domains 16
1455749_x_at	0.00166	4.62e-05	5.75	2.03547	0.400151	Ndufa7	NADH dehydrogenase (ubiquinone) 1 alpha subcomplex, 7 (B14.5a)
1434340_at	0.00172	4.88e-05	5.72	2.03265	0.580575	Uqcr10	ubiquinol-cytochrome c reductase, complex III subunit X
1451564_at	0.00185	5.43e-05	-5.66	2.03182	-0.667281	Parp14	poly (ADP-ribose) polymerase family, member 14
1420941_at	0.002	6.09e-05	-5.59	2.02779	-1.65605	Rgs5	regulator of G-protein signaling 5
1460330_at	0.00199	6.03e-05	-5.6	2.02348	-1.59572	Anxa3	annexin A3
1435701_at	0.00198	6e-05	-5.6	2.02323	-0.83448	Cyyr1	cysteine and tyrosine-rich protein 1
1423394_at	0.00171	4.87e-05	-5.72	2.0185	-0.668766	Pcyox1	prenylcysteine oxidase 1
1460208_at	0.00193	5.82e-05	-5.62	2.01795	-1.94512	Fbn1	fibrillin 1
1437584_at	0.00193	5.83e-05	5.62	2.00892	1.15275
1424716_at	0.00151	4.01e-05	5.83	2.00818	0.637232	Retsat	retinol saturase (all trans retinol 13,14 reductase)
1451931_x_at	0.00148	3.84e-05	-5.85	2.00581	-0.479876	H2-K1	histocompatibility 2, K1, K region
1427022_at	0.00199	6.04e-05	5.6	2.00537	0.626984	Ddx42	DEAD (Asp-Glu-Ala-Asp) box polypeptide 42
1449012_s_at	0.00204	6.31e-05	-5.57	2.00375	-0.787938	Fndc4	fibronectin type III domain containing 4
1437591_a_at	0.00205	6.34e-05	-5.57	2.00129	-1.0891	Wdr1	WD repeat domain 1
1438548_x_at	0.00193	5.82e-05	5.62	1.99792	0.695908	Rhbdd3	rhomboid domain containing 3
1428666_at	0.00179	5.17e-05	-5.68	1.99662	-0.521224	Nars	asparaginyl-tRNA synthetase
1418483_a_at	0.0019	5.64e-05	-5.63	1.99514	-1.58335	Ggta1	glycoprotein galactosyltransferase alpha 1, 3
1449135_at	0.002	6.1e-05	-5.59	1.98918	-1.76011	Sox18	SRY (sex determining region Y)-box 18
1424352_at	0.00156	4.22e-05	5.8	1.986	0.741836	Cyp4a12a	cytochrome P450, family 4, subfamily a, polypeptide 12a
1426677_at	0.00203	6.25e-05	-5.58	1.98494	-1.22625	Flna	filamin, alpha
1456013_x_at	0.00202	6.19e-05	5.58	1.97814	0.719214	Slc35a4	solute carrier family 35, member A4
1433490_s_at	0.002	6.1e-05	-5.59	1.97332	-0.920533	Epb41l2	erythrocyte membrane protein band 4.1 like 2
1418518_at	0.00181	5.28e-05	5.67	1.97311	0.646432	Furin	furin (paired basic amino acid cleaving enzyme)
1460188_at	0.00192	5.76e-05	-5.62	1.97291	-0.808391	Ptpn6	protein tyrosine phosphatase, non-receptor type 6
1418113_at	0.00143	3.64e-05	5.88	1.97273	0.34549	Cyp2d10	cytochrome P450, family 2, subfamily d, polypeptide 10
1451006_at	0.00175	5e-05	-5.7	1.97184	-0.648255	Xdh	xanthine dehydrogenase
1452430_s_at	0.00204	6.31e-05	-5.57	1.96361	-0.800649	LOC102641923///Srsf1	serine/arginine-rich splicing factor 1-like///serine/arginine-rich splicing factor 1
1450639_at	0.000219	1.32e-06	-7.92	1.96194	-3.54847	Gm14085///Slc28a2	predicted gene 14085///solute carrier family 28 (sodium-coupled nucleoside transporter), member 2
1419042_at	0.00162	4.45e-05	-5.77	1.95985	-0.633922	Iigp1	interferon inducible GTPase 1
1451247_at	0.0018	5.25e-05	-5.68	1.95183	-0.501287	Mfsd1	major facilitator superfamily domain containing 1
1416911_a_at	0.00191	5.71e-05	-5.63	1.9493	-0.803954	Akirin1	akirin 1
1415908_at	0.00191	5.72e-05	-5.63	1.94644	-0.637623	Tspyl1	testis-specific protein, Y-encoded-like 1
1449027_at	0.0018	5.22e-05	-5.68	1.94028	-0.708097	Rhou	ras homolog family member U
1438191_a_at	0.00205	6.37e-05	5.57	1.93944	0.669283	Rnf40	ring finger protein 40
1419472_s_at	0.00181	5.26e-05	5.67	1.93887	0.475137	Nudc	nudC nuclear distribution protein
1417695_a_at	0.00214	6.72e-05	-5.54	1.93845	-1.39519	Soat1	sterol O-acyltransferase 1
1452206_at	0.00161	4.42e-05	5.77	1.93735	0.354229	Sucla2	succinate-Coenzyme A ligase, ADP-forming, beta subunit
1421283_at	0.00206	6.4e-05	-5.57	1.9353	-1.09717	Bmp5	bone morphogenetic protein 5
1442508_at	0.00214	6.74e-05	5.54	1.93496	1.13607	Proca1	protein interacting with cyclin A1
1437514_at	0.00171	4.86e-05	-5.72	1.93222	-2.11886	B430306N03Rik	RIKEN cDNA B430306N03 gene
1416100_at	0.00179	5.16e-05	5.69	1.93013	0.443967	Eif3d	eukaryotic translation initiation factor 3, subunit D
1438463_x_at	0.00187	5.52e-05	5.65	1.92915	0.595228	Zdhhc6	zinc finger, DHHC domain containing 6
1426332_a_at	0.00189	5.62e-05	-5.64	1.92814	-0.741499	Cldn3	claudin 3
1416658_at	0.00173	4.93e-05	-5.71	1.9269	-1.82067	Frzb	frizzled-related protein
1432478_a_at	0.00215	6.8e-05	-5.53	1.92374	-0.80571	Rnf19b	ring finger protein 19B
1428322_a_at	0.00171	4.85e-05	5.72	1.9223	0.469094	Ndufb10	NADH dehydrogenase (ubiquinone) 1 beta subcomplex, 10
1448748_at	0.00217	6.88e-05	-5.52	1.92213	-2.13647	Plek	pleckstrin
1437902_s_at	0.00159	4.34e-05	-5.78	1.91936	-0.466003	Rarres2	retinoic acid receptor responder (tazarotene induced) 2
1419161_a_at	0.00203	6.23e-05	-5.58	1.91884	-0.782181	Nox4	NADPH oxidase 4
1431980_a_at	0.00194	5.85e-05	5.61	1.90913	0.768184	As3mt	arsenic (+3 oxidation state) methyltransferase
1434814_x_at	0.00172	4.9e-05	5.71	1.90714	0.455917	Gpi1	glucose phosphate isomerase 1
1446209_at	0.00214	6.75e-05	5.54	1.90559	0.913339	Usp40	ubiquitin specific peptidase 40
1455061_a_at	0.00166	4.62e-05	-5.75	1.90559	-0.514658	Acaa2	acetyl-Coenzyme A acyltransferase 2 (mitochondrial 3-oxoacyl-Coenzyme A thiolase)
1426582_at	0.00216	6.83e-05	-5.53	1.90522	-0.734189	Atf2	activating transcription factor 2
1451104_a_at	0.00199	6.04e-05	5.6	1.90043	0.659233	Snrnp70	small nuclear ribonucleoprotein 70 (U1)
1441493_at	0.00215	6.77e-05	5.53	1.89904	1.10074	Erc1	ELKS/RAB6-interacting/CAST family member 1
1434295_at	0.00187	5.53e-05	-5.65	1.89802	-1.48732	Rasgrp1	RAS guanyl releasing protein 1
1429830_a_at	0.00189	5.62e-05	-5.64	1.89773	-0.628348	Cd59a	CD59a antigen
1428348_at	0.00192	5.77e-05	5.62	1.89701	0.577304	Gzf1	GDNF-inducible zinc finger protein 1
1430447_a_at	0.00199	6.07e-05	-5.59	1.88674	-1.60257	Lair1	leukocyte-associated Ig-like receptor 1
1450206_at	0.00216	6.84e-05	-5.53	1.88664	-1.237	Dlc1	deleted in liver cancer 1
1456986_at	0.0022	6.99e-05	5.52	1.88275	2.5445	LOC105243404	uncharacterized LOC105243404
1453303_at	0.00195	5.89e-05	5.61	1.87875	0.837405	4833417J20Rik	RIKEN cDNA 4833417J20 gene
1422818_at	0.00225	7.22e-05	-5.5	1.87847	-1.00781	Nedd9	neural precursor cell expressed, developmentally down-regulated gene 9
1434362_at	0.00222	7.09e-05	-5.51	1.8781	-1.17952
1416427_at	0.00177	5.08e-05	-5.69	1.87729	-0.366318	Ccni	cyclin I
1426221_at	0.00205	6.34e-05	-5.57	1.87703	-0.834377	Vwa5a	von Willebrand factor A domain containing 5A
1460602_at	0.00199	6.07e-05	-5.59	1.87572	-0.940836	Dlc1	deleted in liver cancer 1
1442700_at	0.00221	7.05e-05	-5.51	1.8746	-2.05763	Pde4b	phosphodiesterase 4B, cAMP specific
1416589_at	0.00196	5.94e-05	-5.61	1.87205	-1.34149	Sparc	secreted acidic cysteine rich glycoprotein
1427327_at	0.00199	6.03e-05	-5.6	1.86955	-1.77809	Pilra	paired immunoglobin-like type 2 receptor alpha
1418395_at	0.00183	5.37e-05	5.66	1.86807	0.603649	Slc47a1	solute carrier family 47, member 1
1453960_a_at	0.00203	6.25e-05	-5.58	1.86634	-0.652364	Capzb	capping protein (actin filament) muscle Z-line, beta
1421092_at	0.00188	5.58e-05	-5.64	1.86368	-1.0197	Serpina12	serine (or cysteine) peptidase inhibitor, clade A (alpha-1 antiproteinase, antitrypsin), member 12
1417423_at	0.00185	5.46e-05	5.65	1.86038	0.791368	Grina	glutamate receptor, ionotropic, N-methyl D-aspartate-associated protein 1 (glutamate binding)
1426602_at	0.00206	6.42e-05	5.56	1.86002	0.542425	Araf	Araf proto-oncogene, serine/threonine kinase
1444045_at	0.00227	7.33e-05	5.49	1.8595	0.793938
1422433_s_at	0.00161	4.42e-05	5.77	1.85781	0.404843	Idh1	isocitrate dehydrogenase 1 (NADP+), soluble
1431464_a_at	0.00223	7.15e-05	-5.5	1.85352	-1.16274	Pmm2	phosphomannomutase 2
1418814_s_at	0.00181	5.29e-05	5.67	1.85334	0.385973	Ndufa12	NADH dehydrogenase (ubiquinone) 1 alpha subcomplex, 12
1419817_s_at	0.00225	7.23e-05	5.5	1.85234	0.837067	Ankzf1	ankyrin repeat and zinc finger domain containing 1
1433805_at	0.002	6.13e-05	-5.59	1.85183	-0.541494	Jak1	Janus kinase 1
1447683_x_at	0.00228	7.44e-05	5.48	1.85063	1.84653	Mettl1	methyltransferase like 1
AFFX-b-ActinMur/M12481_3_at	0.00159	4.32e-05	-5.78	1.84725	-0.416417	Actb	actin, beta
1448534_at	0.00228	7.44e-05	-5.48	1.84574	-1.22066	Sirpa	signal-regulatory protein alpha
1417008_at	0.00201	6.17e-05	5.59	1.84423	0.900103	Crat	carnitine acetyltransferase
1428663_at	0.00191	5.7e-05	-5.63	1.84241	-0.612504	Sgms2	sphingomyelin synthase 2
1424688_at	0.00171	4.82e-05	5.72	1.84176	0.335938	Creb3l3	cAMP responsive element binding protein 3-like 3
1421662_a_at	0.00223	7.14e-05	-5.5	1.84143	-0.746211	Tusc3	tumor suppressor candidate 3
1449193_at	0.00183	5.35e-05	-5.66	1.83581	-2.02461	Cd5l	CD5 antigen-like
1450015_x_at	0.00227	7.36e-05	-5.49	1.83306	-0.774932	Sgpp1	sphingosine-1-phosphate phosphatase 1
1447322_at	0.00226	7.24e-05	5.5	1.83269	1.18783
1437712_x_at	0.00231	7.55e-05	5.47	1.83023	1.38951	Exosc4	exosome component 4
1455841_s_at	0.00222	7.07e-05	5.51	1.83009	0.613269	Grwd1	glutamate-rich WD repeat containing 1
1451475_at	0.00227	7.32e-05	-5.49	1.82906	-0.974853	Plxnd1	plexin D1
1419027_s_at	0.00228	7.39e-05	-5.49	1.82877	-1.34448	Gltp	glycolipid transfer protein
1417628_at	0.00227	7.31e-05	5.49	1.82324	0.837792	Supt6	suppressor of Ty 6
1448892_at	0.00226	7.25e-05	-5.5	1.82197	-0.624603	Dock7	dedicator of cytokinesis 7
1429543_at	0.00219	6.97e-05	-5.52	1.82112	-0.62619	6230424C14Rik	RIKEN cDNA 6230424C14 gene
1460622_x_at	0.00228	7.43e-05	5.48	1.81599	1.23928	Wdr18	WD repeat domain 18
1441919_x_at	0.00209	6.54e-05	5.55	1.81356	1.15253	Crat	carnitine acetyltransferase
1455106_a_at	0.00228	7.44e-05	-5.48	1.81065	-1.19696	Ckb	creatine kinase, brain
1426959_at	0.00204	6.29e-05	5.57	1.80945	0.556645	Bdh1	3-hydroxybutyrate dehydrogenase, type 1
1435025_at	0.00234	7.72e-05	5.46	1.80519	0.889203	Ogfod1	2-oxoglutarate and iron-dependent oxygenase domain containing 1
1421382_at	0.00226	7.27e-05	5.49	1.80395	1.38833	Prlr	prolactin receptor
1425820_x_at	0.00231	7.6e-05	5.47	1.80335	0.915782	Gpatch4	G patch domain containing 4
1423630_at	0.00236	7.82e-05	-5.45	1.80314	-1.393	Cygb	cytoglobin
1433668_at	0.00181	5.26e-05	-5.67	1.80074	-0.504378	Pnrc1	proline-rich nuclear receptor coactivator 1
1441944_s_at	0.00233	7.68e-05	5.46	1.79757	1.35899	Gpr135	G protein-coupled receptor 135
1430417_s_at	0.00231	7.53e-05	5.47	1.79639	0.590951	Neurl4	neuralized E3 ubiquitin protein ligase 4
1448223_at	0.00214	6.75e-05	5.54	1.79455	0.520783	Fto	fat mass and obesity associated
1436984_at	0.00236	7.88e-05	-5.45	1.79382	-0.979479	Abi2	abl-interactor 2
1452534_a_at	0.00205	6.32e-05	-5.57	1.79382	-1.52847	Hmgb2	high mobility group box 2
1434978_at	0.00215	6.79e-05	-5.53	1.79314	-0.66048	Fam210a	family with sequence similarity 210, member A
1419248_at	0.00232	7.63e-05	-5.47	1.79269	-1.15231	Rgs2	regulator of G-protein signaling 2
1449278_at	0.00221	7.03e-05	-5.51	1.79267	-0.641028	Eif2ak3	eukaryotic translation initiation factor 2 alpha kinase 3
1455227_at	0.00207	6.43e-05	5.56	1.79184	0.707298	Nceh1	neutral cholesterol ester hydrolase 1
1436846_x_at	0.00204	6.3e-05	-5.57	1.79161	-0.835432	Ywhaq	tyrosine 3-monooxygenase/tryptophan 5-monooxygenase activation protein, theta polypeptide
1426604_at	0.00226	7.27e-05	-5.49	1.78891	-1.3064	Rnasel	ribonuclease L (2', 5'-oligoisoadenylate synthetase-dependent)
1439122_at	0.00227	7.32e-05	-5.49	1.78825	-1.14393	Ddx6	DEAD (Asp-Glu-Ala-Asp) box polypeptide 6
1426263_at	0.00228	7.42e-05	5.48	1.78619	1.12804	Cadm4	cell adhesion molecule 4
1422875_at	0.00236	7.89e-05	-5.45	1.78459	-1.91373	Cd84	CD84 antigen
1448901_at	0.0018	5.24e-05	-5.68	1.78449	-2.49993	Cpxm1	carboxypeptidase X 1 (M14 family)
AFFX-18SRNAMur/X00686_5_at	0.00178	5.11e-05	-5.69	1.78378	-1.9718
1423835_at	0.00174	4.95e-05	-5.71	1.78262	-2.09245	Zfp503	zinc finger protein 503
1423198_a_at	0.00238	7.99e-05	-5.44	1.78259	-1.05598	Smek2	SMEK homolog 2, suppressor of mek1 (Dictyostelium)
1426327_s_at	0.00231	7.58e-05	5.47	1.78232	0.634992	Gm44505///Zfp91	predicted readthrough transcript (NMD candidate), 44505///zinc finger protein 91
1437336_x_at	0.00177	5.06e-05	5.7	1.78147	0.339029	Prickle4///Tomm6	prickle planar cell polarity protein 4///translocase of outer mitochondrial membrane 6 homolog (yeast)
1417741_at	0.00179	5.17e-05	-5.68	1.77921	-0.490097	Pygl	liver glycogen phosphorylase
1457669_x_at	0.00239	8.04e-05	5.44	1.77803	0.821627	Rfc2	replication factor C (activator 1) 2
1448609_at	0.00191	5.69e-05	5.63	1.77654	0.604543	Tst	thiosulfate sulfurtransferase, mitochondrial
1423244_at	0.00182	5.32e-05	5.67	1.77532	0.517772	Cyp2c68	cytochrome P450, family 2, subfamily c, polypeptide 68
1424634_at	0.00209	6.56e-05	-5.55	1.76959	-1.46695	Tceal1	transcription elongation factor A (SII)-like 1
1449591_at	0.00231	7.57e-05	-5.47	1.7684	-1.32633	Casp4	caspase 4, apoptosis-related cysteine peptidase
1427937_at	0.00235	7.78e-05	-5.46	1.7672	-0.649389	Vma21	VMA21 vacuolar H+-ATPase homolog (S. cerevisiae)
1435658_at	0.0024	8.17e-05	5.43	1.76168	1.43988	Slc27a1	solute carrier family 27 (fatty acid transporter), member 1
1419125_at	0.00239	8.12e-05	-5.43	1.7611	-1.15371	Ptpn18	protein tyrosine phosphatase, non-receptor type 18
1448123_s_at	0.00205	6.33e-05	-5.57	1.7608	-1.03036	Tgfbi	transforming growth factor, beta induced
1456541_x_at	0.00204	6.27e-05	5.58	1.75873	0.611897	Atad3a	ATPase family, AAA domain containing 3A
1416416_x_at	0.00169	4.75e-05	-5.73	1.75844	-0.613332	Gstm1	glutathione S-transferase, mu 1
1416226_at	0.00207	6.46e-05	-5.56	1.75664	-1.03393	Gm5637///Arpc1b	predicted pseudogene 5637///actin related protein 2/3 complex, subunit 1B
1421326_at	0.00209	6.54e-05	-5.55	1.7563	-1.72852	Csf2rb	colony stimulating factor 2 receptor, beta, low-affinity (granulocyte-macrophage)
1451656_at	0.00235	7.81e-05	5.46	1.75625	1.3457	Clmn	calmin
1433662_s_at	0.00236	7.89e-05	-5.45	1.75571	-0.903615	Timp2	tissue inhibitor of metalloproteinase 2
1434605_at	0.0024	8.14e-05	-5.43	1.75283	-0.833773	Eif5b	eukaryotic translation initiation factor 5B
1418510_s_at	0.00205	6.34e-05	-5.57	1.74665	-0.418497	Fbxo8	F-box protein 8
1451274_at	0.00206	6.38e-05	5.57	1.74128	0.429463	Ogdh	oxoglutarate (alpha-ketoglutarate) dehydrogenase (lipoamide)
1449817_at	0.00193	5.81e-05	-5.62	1.7346	-0.942092	Abcb11	ATP-binding cassette, sub-family B (MDR/TAP), member 11
1452657_at	0.00236	7.89e-05	-5.45	1.73416	-1.71616	Ap1s2	adaptor-related protein complex 1, sigma 2 subunit
1416459_at	0.00171	4.83e-05	-5.72	1.73213	-1.65981	Arf2	ADP-ribosylation factor 2
1452439_s_at	0.00209	6.53e-05	-5.55	1.73195	-0.461082	Srsf2	serine/arginine-rich splicing factor 2
1448749_at	0.00191	5.68e-05	-5.63	1.73092	-2.1502	Plek	pleckstrin
1433433_at	0.00233	7.67e-05	5.47	1.71856	0.529391	Kat7	K(lysine) acetyltransferase 7
1459170_at	0.00248	8.6e-05	5.4	1.71411	1.2333
1419354_at	0.00248	8.59e-05	-5.4	1.71401	-1.05622	Klf7	Kruppel-like factor 7 (ubiquitous)
1444150_at	0.00239	8.1e-05	5.44	1.71225	1.07119	Epb41	erythrocyte membrane protein band 4.1
1450560_a_at	0.00233	7.68e-05	5.46	1.70927	0.604449	Ppp2r5d	protein phosphatase 2, regulatory subunit B', delta
1447209_at	0.00246	8.5e-05	5.41	1.70926	0.855241
1436999_at	0.002	6.14e-05	-5.59	1.70344	-0.753164	Pid1	phosphotyrosine interaction domain containing 1
1455324_at	0.00194	5.86e-05	5.61	1.70149	0.814052	Plcxd2	phosphatidylinositol-specific phospholipase C, X domain containing 2
1449049_at	0.00193	5.82e-05	-5.62	1.70123	-2.34438	Tlr1	toll-like receptor 1
1416178_a_at	0.00215	6.76e-05	5.53	1.70101	0.792753	Plekhb1	pleckstrin homology domain containing, family B (evectins) member 1
1418317_at	0.0025	8.69e-05	-5.4	1.6976	-1.05562	Lhx2	LIM homeobox protein 2
1455429_at	0.00221	7.04e-05	5.51	1.69567	0.548694	Fam160b1	family with sequence similarity 160, member B1
1428065_at	0.00236	7.82e-05	-5.45	1.69403	-1.42994	Slc44a2	solute carrier family 44, member 2
1439452_x_at	0.00211	6.62e-05	5.55	1.69334	0.476487	Dnpep	aspartyl aminopeptidase
1417626_at	0.00228	7.41e-05	5.48	1.69082	0.547281	Pde4dip	phosphodiesterase 4D interacting protein (myomegalin)
1441326_at	0.00246	8.5e-05	-5.41	1.69051	-1.19651	Cp	ceruloplasmin
1451648_a_at	0.00247	8.52e-05	-5.41	1.68982	-1.60078	Folr2	folate receptor 2 (fetal)
1450685_at	0.00233	7.69e-05	-5.46	1.68827	-0.631053	Arpp19	cAMP-regulated phosphoprotein 19
1434341_x_at	0.00211	6.64e-05	5.54	1.6866	0.421434	Uqcr10	ubiquinol-cytochrome c reductase, complex III subunit X
1430170_at	0.00254	8.83e-05	5.39	1.68617	0.881239	Bbs10	Bardet-Biedl syndrome 10 (human)
1431843_a_at	0.00237	7.95e-05	-5.45	1.68591	-1.21956	Nfkbie	nuclear factor of kappa light polypeptide gene enhancer in B cells inhibitor, epsilon
1455941_s_at	0.00241	8.24e-05	5.43	1.68485	0.596973	Map2k5	mitogen-activated protein kinase kinase 5
1457566_at	0.00178	5.13e-05	-5.69	1.68069	-1.80699	Zfp677	zinc finger protein 677
1426785_s_at	0.00193	5.8e-05	5.62	1.67925	0.571957	Mgll	monoglyceride lipase
1425686_at	0.00245	8.43e-05	-5.41	1.67752	-0.642535	Cflar	CASP8 and FADD-like apoptosis regulator
1433836_a_at	0.00208	6.48e-05	5.56	1.67682	1.1381	8430408G22Rik	RIKEN cDNA 8430408G22 gene
1448316_at	0.00256	8.93e-05	-5.38	1.67632	-1.30142	Cmtm3	CKLF-like MARVEL transmembrane domain containing 3
1417972_s_at	0.00221	7.06e-05	5.51	1.66585	0.465073	Pop5	processing of precursor 5, ribonuclease P/MRP family (S. cerevisiae)
1423797_at	0.00258	9.06e-05	5.37	1.66508	1.81526	Aacs	acetoacetyl-CoA synthetase
1418907_at	0.00184	5.4e-05	-5.66	1.66497	-0.359395	F5	coagulation factor V
1451002_at	0.00203	6.23e-05	5.58	1.66472	0.452965	Aco2	aconitase 2, mitochondrial
1417308_at	0.00257	9.01e-05	-5.38	1.66342	-1.772	Pkm	pyruvate kinase, muscle
1418674_at	0.00256	8.96e-05	-5.38	1.65916	-1.03375	Osmr	oncostatin M receptor
1435653_at	0.00208	6.48e-05	5.56	1.65598	0.666647	Abhd2	abhydrolase domain containing 2
1426210_x_at	0.00238	7.96e-05	-5.44	1.65514	-0.604624	Parp3	poly (ADP-ribose) polymerase family, member 3
1460253_at	0.0026	9.16e-05	-5.37	1.65376	-1.071	Cmtm7	CKLF-like MARVEL transmembrane domain containing 7
1455564_at	0.00241	8.23e-05	5.43	1.65335	0.666428	Bcr	breakpoint cluster region
1460173_at	0.00226	7.25e-05	-5.5	1.65276	-0.568402	Lasp1	LIM and SH3 protein 1
1433837_at	0.00222	7.11e-05	5.51	1.65228	0.811899	8430408G22Rik	RIKEN cDNA 8430408G22 gene
1417544_a_at	0.00233	7.66e-05	5.47	1.65154	0.582732	Flot2	flotillin 2
1422858_at	0.00222	7.1e-05	5.51	1.65107	0.527323	Trip4	thyroid hormone receptor interactor 4
1452725_a_at	0.00239	8.09e-05	5.44	1.65029	0.662043	Rnaseh2a	ribonuclease H2, large subunit
1457250_x_at	0.00238	7.97e-05	5.44	1.65002	1.60741
1455520_at	0.00239	8.05e-05	5.44	1.64824	0.68341	Ppp2r5c	protein phosphatase 2, regulatory subunit B', gamma
1451391_at	0.00244	8.37e-05	5.42	1.64806	0.597546	Edrf1	erythroid differentiation regulatory factor 1
1421182_at	0.00234	7.74e-05	-5.46	1.64634	-1.53042	Clec1b	C-type lectin domain family 1, member b
1423885_at	0.00261	9.2e-05	-5.37	1.6463	-0.74053	Lamc1	laminin, gamma 1
1424603_at	0.00239	8.08e-05	-5.44	1.64199	-0.620202	Sumf1	sulfatase modifying factor 1
1429533_at	0.00263	9.32e-05	-5.36	1.63955	-0.952077	Immt	inner membrane protein, mitochondrial
1417431_a_at	0.00236	7.89e-05	5.45	1.63614	0.54829	Sphk2	sphingosine kinase 2
1419062_at	0.00263	9.32e-05	-5.36	1.63558	-1.47921	Epb41l3	erythrocyte membrane protein band 4.1 like 3
1416940_at	0.00239	8.04e-05	5.44	1.63473	0.845768	Ppif	peptidylprolyl isomerase F (cyclophilin F)
1426515_a_at	0.00227	7.35e-05	5.49	1.63439	0.536026	Tor1a	torsin family 1, member A (torsin A)
1434601_at	0.00264	9.37e-05	5.36	1.63413	0.906928	Amigo2	adhesion molecule with Ig like domain 2
1429189_at	0.00231	7.54e-05	-5.47	1.63338	-0.502488	Arsb	arylsulfatase B
1436128_at	0.00244	8.37e-05	5.42	1.62797	0.711616	Plekha8	pleckstrin homology domain containing, family A (phosphoinositide binding specific) member 8
1420697_at	0.00265	9.46e-05	-5.35	1.62312	-2.40948	Slc15a3	solute carrier family 15, member 3
1424915_s_at	0.00228	7.44e-05	5.48	1.62288	0.505946	Cipc	CLOCK interacting protein, circadian
1415907_at	0.0024	8.13e-05	5.43	1.62105	0.710192	Ccnd3	cyclin D3
1440497_at	0.00266	9.51e-05	5.35	1.61809	0.816746	Cmtr1	cap methyltransferase 1
1454809_at	0.00241	8.22e-05	-5.43	1.6142	-1.38852	Ncoa7	nuclear receptor coactivator 7
1426208_x_at	0.00264	9.4e-05	-5.35	1.61285	-1.01061	Plagl1	pleiomorphic adenoma gene-like 1
1422787_at	0.00265	9.43e-05	5.35	1.61121	0.785219	Fkbpl	FK506 binding protein-like
1448406_at	0.00266	9.5e-05	-5.35	1.61103	-1.0587	Eid1	EP300 interacting inhibitor of differentiation 1
1453208_at	0.00235	7.79e-05	-5.46	1.61023	-0.856306	Smim10l1	small integral membrane protein 10 like 1
1455854_a_at	0.00246	8.48e-05	-5.41	1.60651	-0.705318	Ssh1	slingshot homolog 1 (Drosophila)
1448547_at	0.00245	8.42e-05	-5.41	1.60248	-0.691531	Rassf3	Ras association (RalGDS/AF-6) domain family member 3
1424733_at	0.00264	9.38e-05	-5.36	1.59862	-1.01643	P2ry14	purinergic receptor P2Y, G-protein coupled, 14
1417017_at	0.00261	9.24e-05	5.36	1.59656	2.06973	Cyp17a1	cytochrome P450, family 17, subfamily a, polypeptide 1
1456312_x_at	0.00236	7.85e-05	-5.45	1.59494	-0.85167	Gsn	gelsolin
1454673_at	0.00229	7.45e-05	-5.48	1.59382	-0.509003	Wasf2	WAS protein family, member 2
1424621_at	0.00233	7.71e-05	-5.46	1.58891	-0.511475	Krcc1	lysine-rich coiled-coil 1
1456912_at	0.00272	9.77e-05	5.33	1.58171	1.18713	Zfp691	zinc finger protein 691
AFFX-ThrX-3_at	0.00245	8.4e-05	5.42	1.58151	0.613581
1451249_at	0.00254	8.85e-05	5.39	1.57928	0.659737	Trmt1	tRNA methyltransferase 1
1426900_at	0.00232	7.6e-05	-5.47	1.57927	-0.526812	Jmjd1c	jumonji domain containing 1C
1416528_at	0.00249	8.61e-05	-5.4	1.57911	-1.32957	Sh3bgrl3	SH3 domain binding glutamic acid-rich protein-like 3
1420441_at	0.00273	9.94e-05	-5.32	1.57787	-0.828986	Cenpc1	centromere protein C1
1428083_at	0.00217	6.86e-05	5.53	1.57694	0.672989	Neat1	nuclear paraspeckle assembly transcript 1 (non-protein coding)
1450241_a_at	0.00239	8.05e-05	-5.44	1.57039	-2.59079	Evi2a	ecotropic viral integration site 2a
1418993_s_at	0.00238	8.02e-05	5.44	1.56698	0.60303	F10	coagulation factor X
1417876_at	0.00275	0.000101	-5.32	1.56666	-1.56488	Fcgr1	Fc receptor, IgG, high affinity I
1416041_at	0.00236	7.88e-05	-5.45	1.56407	-0.956338	Sgk1	serum/glucocorticoid regulated kinase 1
1428572_at	0.00275	0.000101	-5.32	1.56246	-2.18307	Basp1	brain abundant, membrane attached signal protein 1
1449127_at	0.00276	0.000101	-5.31	1.55693	-1.36936	Selplg	selectin, platelet (p-selectin) ligand
1455961_at	0.00241	8.21e-05	-5.43	1.55587	-1.23466	Mme	membrane metallo endopeptidase
1427981_a_at	0.00225	7.22e-05	5.5	1.55587	1.36021	Csad	cysteine sulfinic acid decarboxylase
1423939_a_at	0.00226	7.27e-05	5.49	1.55526	0.657737	Yif1a	Yip1 interacting factor homolog A (S. cerevisiae)
1424786_s_at	0.00238	7.98e-05	5.44	1.55357	0.653854	Wdr45	WD repeat domain 45
1450394_at	0.00231	7.6e-05	-5.47	1.54949	-0.544694	Golph3	golgi phosphoprotein 3
1419186_a_at	0.00277	0.000102	-5.31	1.54832	-1.54295	St8sia4	ST8 alpha-N-acetyl-neuraminide alpha-2,8-sialyltransferase 4
1439450_x_at	0.00278	0.000103	-5.31	1.54574	-1.0124	A230046K03Rik	RIKEN cDNA A230046K03 gene
1415871_at	0.00243	8.31e-05	-5.42	1.5422	-1.00479	Tgfbi	transforming growth factor, beta induced
1437741_at	0.00239	8.08e-05	-5.44	1.53762	-0.517241	Rab21	RAB21, member RAS oncogene family
1420464_s_at	0.00239	8.1e-05	-5.44	1.53658	-1.77787	Gm14548///Gm10693///Pirb///Pira7///Pira6///Pira5///Pira4///Lilra6///Pira2///Pira11///Pira1	predicted gene 14548///predicted pseudogene 10693///paired Ig-like receptor B///paired-Ig-like receptor A7///paired-Ig-like receptor A6///paired-Ig-like receptor A5///paired-Ig-like receptor A4///leukocyte immunoglobulin-like receptor, subfamily A (with TM domain), member 6///paired-Ig-like receptor A2///paired-Ig-like receptor A11///paired-Ig-like receptor A1
1417647_at	0.00254	8.85e-05	-5.39	1.53506	-0.660207	Snx5	sorting nexin 5
1438640_x_at	0.00206	6.41e-05	5.56	1.53342	0.425536	Pgk1	phosphoglycerate kinase 1
1460010_a_at	0.00274	9.99e-05	5.32	1.53289	2.57475	Ptdss2	phosphatidylserine synthase 2
1441799_at	0.00275	0.0001	5.32	1.53194	2.54058	6030422H21Rik	RIKEN cDNA 6030422H21 gene
1432181_s_at	0.00236	7.85e-05	-5.45	1.53114	-0.724905	Sco2	SCO2 cytochrome c oxidase assembly protein
1435171_at	0.00274	0.0001	5.32	1.52995	1.16241	LOC102642487	uncharacterized LOC102642487
1437250_at	0.00231	7.56e-05	-5.47	1.52514	-0.850774	Mreg	melanoregulin
1460419_a_at	0.00282	0.000104	-5.3	1.52479	-1.38291	Prkcb	protein kinase C, beta
1456699_s_at	0.00237	7.91e-05	5.45	1.52321	0.536718	Ythdc1	YTH domain containing 1
1433657_at	0.00246	8.47e-05	-5.41	1.52113	-1.50258	Fam78a	family with sequence similarity 78, member A
1459557_at	0.00281	0.000104	5.3	1.52055	2.27745
1451172_at	0.00235	7.81e-05	-5.46	1.50994	-0.418064	Tprgl	transformation related protein 63 regulated like
1419205_x_at	0.00285	0.000106	5.29	1.50942	0.984143	Gpatch4	G patch domain containing 4
1423505_at	0.00275	0.000101	-5.31	1.50912	-1.13734	Tagln	transgelin
1426288_at	0.00273	9.93e-05	5.32	1.50908	0.594621	Lrp4	low density lipoprotein receptor-related protein 4
1449310_at	0.00284	0.000106	-5.29	1.50715	-1.20323	Ptger2	prostaglandin E receptor 2 (subtype EP2)
1455806_x_at	0.0021	6.57e-05	5.55	1.507	0.382784	Ndufa12	NADH dehydrogenase (ubiquinone) 1 alpha subcomplex, 12
1436530_at	0.00246	8.45e-05	-5.41	1.50606	-2.00722	Wfdc17	WAP four-disulfide core domain 17
1416417_a_at	0.00219	6.94e-05	5.52	1.50377	0.344522	Ndufb7	NADH dehydrogenase (ubiquinone) 1 beta subcomplex, 7
1416296_at	0.00272	9.83e-05	-5.33	1.50268	-1.41616	Il2rg	interleukin 2 receptor, gamma chain
1436750_a_at	0.00275	0.000101	-5.32	1.50038	-2.11301	Oxct1	3-oxoacid CoA transferase 1
1425951_a_at	0.00156	4.17e-05	-5.8	1.49913	-3.1801	Clec4n	C-type lectin domain family 4, member n
1417983_a_at	0.00257	9e-05	-5.38	1.49535	-0.816885	Ube2v2	ubiquitin-conjugating enzyme E2 variant 2
1449131_s_at	0.0021	6.59e-05	5.55	1.49173	0.416957	Cd1d1	CD1d1 antigen
1440919_at	0.00286	0.000107	5.29	1.48995	1.45545	Mob3c	MOB kinase activator 3C
1438096_a_at	0.00258	9.07e-05	5.37	1.48731	0.495701	Dtymk	deoxythymidylate kinase
1423860_at	0.00263	9.32e-05	-5.36	1.48568	-1.76778	Ptgds	prostaglandin D2 synthase (brain)
1431940_at	0.00272	9.87e-05	5.33	1.4843	1.70607	LOC74457	uncharacterized LOC74457
1450724_at	0.0028	0.000104	5.3	1.48353	0.679889	Fam126a	family with sequence similarity 126, member A
1417372_a_at	0.00258	9.05e-05	-5.37	1.48268	-0.552979	Peli1	pellino 1
1439155_at	0.0028	0.000103	5.3	1.48205	0.648998	Mettl1	methyltransferase like 1
AFFX-DapX-3_at	0.00237	7.9e-05	5.45	1.47994	0.467618
1460359_at	0.00272	9.79e-05	-5.33	1.47771	-0.536195	Armcx3	armadillo repeat containing, X-linked 3
1434256_s_at	0.00255	8.89e-05	5.38	1.47727	0.5978	Cds2	CDP-diacylglycerol synthase (phosphatidate cytidylyltransferase) 2
1441445_at	0.00281	0.000104	5.3	1.47672	1.97778	Per3	period circadian clock 3
1416525_at	0.00261	9.22e-05	-5.36	1.47154	-0.806803	Spop	speckle-type POZ protein
1445001_at	0.00291	0.00011	5.27	1.46747	0.822492
1445562_at	0.00293	0.000111	5.26	1.46582	1.55377
1452727_at	0.00256	8.93e-05	5.38	1.46429	0.438648	R3hdm2	R3H domain containing 2
AFFX-r2-Bs-thr-3_s_at	0.0026	9.16e-05	5.37	1.46421	0.548663
1426460_a_at	0.00246	8.49e-05	-5.41	1.46305	-0.661447	Ugp2	UDP-glucose pyrophosphorylase 2
1451056_at	0.00257	8.98e-05	-5.38	1.46226	-0.49509	Psmd7	proteasome (prosome, macropain) 26S subunit, non-ATPase, 7
1434412_x_at	0.00264	9.4e-05	5.35	1.46092	0.564966	Stub1	STIP1 homology and U-Box containing protein 1
1455851_at	0.00277	0.000102	-5.31	1.45854	-0.716028	Bmp5	bone morphogenetic protein 5
1434129_s_at	0.00297	0.000113	-5.25	1.45397	-1.30849	Lhfpl2	lipoma HMGIC fusion partner-like 2
1435906_x_at	0.00291	0.00011	-5.27	1.45297	-2.10331	Gbp2	guanylate binding protein 2
1420515_a_at	0.00241	8.18e-05	5.43	1.4516	0.470969	Pglyrp2	peptidoglycan recognition protein 2
1453596_at	0.00286	0.000107	-5.28	1.4513	-1.35814	Id2	inhibitor of DNA binding 2
1455885_at	0.000329	2.8e-06	-7.43	1.4491	-3.74681	Amz1	archaelysin family metallopeptidase 1
1423824_at	0.00275	0.000101	-5.32	1.44847	-1.96804	Wls	wntless homolog (Drosophila)
1436372_a_at	0.00297	0.000113	-5.25	1.44842	-0.957211	Pdxdc1	pyridoxal-dependent decarboxylase domain containing 1
1448582_at	0.00272	9.81e-05	5.33	1.44658	0.514226	Ctnnbl1	catenin, beta like 1
1424209_at	0.00272	9.81e-05	5.33	1.44539	0.547762	Rars2	arginyl-tRNA synthetase 2, mitochondrial
1453993_a_at	0.00278	0.000103	-5.31	1.44512	-0.612752	Bnip2	BCL2/adenovirus E1B interacting protein 2
1423615_at	0.00257	9e-05	-5.38	1.44342	-0.422479	Rnf115	ring finger protein 115
1420641_a_at	0.00237	7.95e-05	-5.45	1.44282	-0.597441	Sqrdl	sulfide quinone reductase-like (yeast)
1418000_a_at	0.00195	5.91e-05	-5.61	1.44003	-0.28376	Itm2b	integral membrane protein 2B
1428574_a_at	0.00286	0.000107	5.28	1.43904	0.676924	Chn2	chimerin 2
1453015_at	0.00245	8.42e-05	5.41	1.4387	0.431562	Cmip	c-Maf inducing protein
1449289_a_at	0.00196	5.94e-05	-5.61	1.43778	-0.339119	B2m	beta-2 microglobulin
1452007_at	0.00267	9.54e-05	-5.35	1.43643	-0.581215	Vamp7	vesicle-associated membrane protein 7
1433582_at	0.00259	9.11e-05	-5.37	1.43546	-0.700487	1190002N15Rik	RIKEN cDNA 1190002N15 gene
1416088_a_at	0.00218	6.93e-05	5.52	1.43504	0.362125	Rps15	ribosomal protein S15
1434067_at	0.003	0.000115	-5.24	1.43495	-1.61906	AI662270	expressed sequence AI662270
1424354_at	0.00272	9.83e-05	-5.33	1.43446	-0.757999	Tmem140	transmembrane protein 140
1448337_at	0.00282	0.000105	5.3	1.4286	0.620926	Uqcc1	ubiquinol-cytochrome c reductase complex assembly factor 1
1427055_at	0.00272	9.85e-05	5.33	1.42716	0.714253	Them4	thioesterase superfamily member 4
1451151_s_at	0.00268	9.57e-05	5.34	1.42532	0.565565	Zfp410	zinc finger protein 410
1425053_at	0.0027	9.69e-05	-5.34	1.42478	-0.561224	Isoc1	isochorismatase domain containing 1
1443830_x_at	0.00244	8.34e-05	5.42	1.42423	0.543893	Rnf103	ring finger protein 103
1419883_s_at	0.0028	0.000104	-5.3	1.42407	-0.802348	Atp6v1b2	ATPase, H+ transporting, lysosomal V1 subunit B2
1428519_at	0.00304	0.000117	5.23	1.42213	0.869965	Cmss1	cms small ribosomal subunit 1
1456494_a_at	0.00289	0.000109	-5.28	1.42168	-1.25668	Trim30d///Trim30a	tripartite motif-containing 30D///tripartite motif-containing 30A
1446928_at	0.0027	9.66e-05	5.34	1.4203	0.759908	Dnajc17	DnaJ heat shock protein family (Hsp40) member C17
1437110_at	0.003	0.000115	-5.24	1.41796	-1.19764	2810474O19Rik	RIKEN cDNA 2810474O19 gene
1438058_s_at	0.00267	9.55e-05	5.35	1.41645	0.628376	Ptov1	prostate tumor over expressed gene 1
1437279_x_at	0.0023	7.51e-05	5.48	1.41387	0.401954	Sdc1	syndecan 1
1452432_at	0.00238	8.01e-05	-5.44	1.41249	-1.29683	Tfpi	tissue factor pathway inhibitor
1423859_a_at	0.00303	0.000117	-5.24	1.41235	-2.26257	Ptgds	prostaglandin D2 synthase (brain)
1440817_x_at	0.00259	9.13e-05	5.37	1.41047	0.478577	Zfp771	zinc finger protein 771
1449732_at	0.00283	0.000105	5.29	1.40921	0.637955	Zscan21	zinc finger and SCAN domain containing 21
1424000_a_at	0.00221	7.06e-05	5.51	1.40886	0.358385	Rps11	ribosomal protein S11
1435777_at	0.00286	0.000107	-5.29	1.40821	-0.754936	Itpripl2	inositol 1,4,5-triphosphate receptor interacting protein-like 2
1419759_at	0.00306	0.000118	-5.23	1.40484	-1.12837	Abcb1a	ATP-binding cassette, sub-family B (MDR/TAP), member 1A
AFFX-r2-Ec-bioC-5_at	0.00255	8.87e-05	5.39	1.40143	0.436162
1428142_at	0.00309	0.00012	-5.22	1.39991	-0.875701	Etv5	ets variant 5
1425336_x_at	0.00208	6.49e-05	-5.56	1.39684	-0.309418	H2-K1	histocompatibility 2, K1, K region
1448129_at	0.00251	8.71e-05	-5.4	1.39457	-0.487706	Arpc5	actin related protein 2/3 complex, subunit 5
1452173_at	0.00239	8.05e-05	5.44	1.39354	0.418504	Hadha	hydroxyacyl-Coenzyme A dehydrogenase/3-ketoacyl-Coenzyme A thiolase/enoyl-Coenzyme A hydratase (trifunctional protein), alpha subunit
1444691_at	0.00271	9.73e-05	-5.34	1.39	-0.636356	Prkd3	protein kinase D3
1420997_a_at	0.00253	8.78e-05	5.39	1.38637	0.489169	Gpi1	glucose phosphate isomerase 1
1436212_at	0.0031	0.000121	-5.22	1.38605	-1.44312	Tmem71	transmembrane protein 71
1435055_a_at	0.00268	9.57e-05	5.34	1.38457	0.557117	Tom1	target of myb1 trafficking protein
1452330_a_at	0.00291	0.00011	-5.27	1.38427	-0.7862	Mxra8	matrix-remodelling associated 8
1460323_at	0.00257	8.99e-05	-5.38	1.38391	-0.748753	Tars	threonyl-tRNA synthetase
1417346_at	0.0031	0.000121	-5.22	1.38315	-1.56965	Pycard	PYD and CARD domain containing
1424562_a_at	0.00302	0.000116	-5.24	1.38111	-1.10618	Slc25a4	solute carrier family 25 (mitochondrial carrier, adenine nucleotide translocator), member 4
1448304_a_at	0.00261	9.25e-05	-5.36	1.38031	-0.467627	Rab6a	RAB6A, member RAS oncogene family
1448025_at	0.00273	9.89e-05	-5.33	1.3801	-2.94154	LOC100038947///Sirpb1b///Sirpb1a	signal-regulatory protein beta 1-like///signal-regulatory protein beta 1B///signal-regulatory protein beta 1A
1419820_at	0.00314	0.000123	-5.21	1.37688	-1.29822	Pkhd1	polycystic kidney and hepatic disease 1
1449556_at	0.00228	7.39e-05	-5.49	1.37647	-0.469718	LOC102641046///H2-T-ps///H2-T23	H-2 class I histocompatibility antigen, D-37 alpha chain-like///histocompatibility 2, T region locus, pseudogene///histocompatibility 2, T region locus 23
1435178_x_at	0.00256	8.93e-05	5.38	1.37591	0.469116	Anapc5	anaphase-promoting complex subunit 5
1422567_at	0.00141	3.57e-05	-5.89	1.3713	-2.55666	Fam129a	family with sequence similarity 129, member A
1423710_at	0.00246	8.48e-05	5.41	1.36809	0.579846	Dlst	dihydrolipoamide S-succinyltransferase (E2 component of 2-oxo-glutarate complex)
1424652_at	0.00248	8.58e-05	-5.4	1.36621	-0.562923	Eva1a	eva-1 homolog A (C. elegans)
1451170_s_at	0.00275	0.000101	5.32	1.36469	0.558673	Nomo1	nodal modulator 1
1454948_at	0.00274	9.99e-05	-5.32	1.36262	-0.488181	Usp7	ubiquitin specific peptidase 7
1460387_a_at	0.00288	0.000108	-5.28	1.36203	-0.5669	Siae	sialic acid acetylesterase
1433759_at	0.00261	9.25e-05	5.36	1.36173	0.604129	Dpy19l1	dpy-19-like 1 (C. elegans)
1437289_at	0.00271	9.75e-05	-5.33	1.35271	-0.792976	Impad1	inositol monophosphatase domain containing 1
1428457_at	0.00297	0.000113	5.25	1.35064	0.669377	Ttpal	tocopherol (alpha) transfer protein-like
1458372_at	0.00248	8.56e-05	-5.4	1.34942	-1.53943	Tmc8	transmembrane channel-like gene family 8
1419128_at	0.00312	0.000122	-5.21	1.34806	-2.22443	Itgax	integrin alpha X
1423664_at	0.00238	8.01e-05	5.44	1.34799	0.377438	Qdpr	quinoid dihydropteridine reductase
1416179_a_at	0.00244	8.37e-05	-5.42	1.34644	-0.438165	Rdx	radixin
1423769_at	0.00291	0.00011	5.27	1.34235	0.479344	Ptcd2	pentatricopeptide repeat domain 2
1437350_at	0.00318	0.000126	5.2	1.33987	0.735078	Ovca2	candidate tumor suppressor in ovarian cancer 2
1436795_at	0.00296	0.000112	5.26	1.3375	0.646494	Cnst	consortin, connexin sorting protein
1446007_at	0.00321	0.000128	5.19	1.33504	1.08181
1454753_at	0.00275	0.0001	5.32	1.33388	0.566738	Rnpepl1	arginyl aminopeptidase (aminopeptidase B)-like 1
1449412_at	0.0027	9.69e-05	5.34	1.33073	0.419591	Mien1	migration and invasion enhancer 1
1432842_s_at	0.00264	9.38e-05	-5.36	1.33054	-0.449605	Ywhaq	tyrosine 3-monooxygenase/tryptophan 5-monooxygenase activation protein, theta polypeptide
1436853_a_at	0.00271	9.74e-05	5.33	1.33051	3.52674	Snca	synuclein, alpha
1450378_at	0.00321	0.000128	-5.19	1.33035	-0.931687	Tapbp	TAP binding protein
1455687_at	0.00321	0.000128	5.19	1.32869	0.762365	Ick	intestinal cell kinase
1434736_at	0.00296	0.000112	5.26	1.32574	0.760954	Hlf	hepatic leukemia factor
1439440_x_at	0.00324	0.00013	-5.18	1.32405	-0.989648	Twf2	twinfilin actin binding protein 2
1426675_at	0.00272	9.8e-05	5.33	1.31986	0.478456	Tomm70a	translocase of outer mitochondrial membrane 70 homolog A (yeast)
1448348_at	0.00326	0.000131	-5.18	1.31773	-1.31539	Caprin1	cell cycle associated protein 1
1425810_a_at	0.00104	2.23e-05	-6.16	1.31698	-3.16316	Csrp1	cysteine and glycine-rich protein 1
1454764_s_at	0.00174	4.96e-05	-5.71	1.31543	-2.61589	Slc38a1	solute carrier family 38, member 1
1418429_at	0.00285	0.000106	-5.29	1.312	-0.718234	Kif5b	kinesin family member 5B
1424383_at	0.00309	0.00012	-5.22	1.31072	-1.14499	Tmem51	transmembrane protein 51
1459403_at	0.00327	0.000132	5.17	1.31009	1.01059	Ldlr	low density lipoprotein receptor
1451655_at	0.00324	0.000129	-5.18	1.30932	-1.38768	Slfn8	schlafen 8
1439988_at	0.0033	0.000133	5.17	1.30452	1.00069	Mrpl15	mitochondrial ribosomal protein L15
1456991_at	0.00329	0.000133	5.17	1.3034	1.01122
1423452_at	0.00321	0.000128	-5.19	1.30249	-1.12666	Stk17b	serine/threonine kinase 17b (apoptosis-inducing)
1438081_at	0.00291	0.000109	-5.27	1.30043	-0.854594	Mcc	mutated in colorectal cancers
1424215_at	0.00311	0.000122	-5.21	1.29704	-0.661438	Fundc1	FUN14 domain containing 1
1426392_a_at	0.00275	0.000101	-5.31	1.29587	-1.00364	Actr3	ARP3 actin-related protein 3
1456887_at	0.00318	0.000126	-5.2	1.29354	-1.34977	Cmklr1	chemokine-like receptor 1
1417797_a_at	0.00325	0.00013	5.18	1.2934	0.904635	Kdf1	keratinocyte differentiation factor 1
1421571_a_at	0.00331	0.000134	-5.16	1.29288	-1.11415	Ly6c2///Ly6c1	lymphocyte antigen 6 complex, locus C2///lymphocyte antigen 6 complex, locus C1
1447830_s_at	0.00333	0.000135	-5.16	1.29038	-1.18048	Rgs2	regulator of G-protein signaling 2
1454612_at	0.00293	0.000111	-5.26	1.28886	-0.774042	Mex3c	mex3 RNA binding family member C
1433696_at	0.00308	0.00012	-5.22	1.28841	-0.756798	Hn1l	hematological and neurological expressed 1-like
1442338_at	0.00333	0.000135	-5.16	1.2881	-1.22919
1459497_at	0.00132	3.24e-05	5.95	1.2879	2.51155
1423462_at	0.00263	9.32e-05	-5.36	1.28782	-0.563043	Tab2	TGF-beta activated kinase 1/MAP3K7 binding protein 2
1422537_a_at	0.00257	9e-05	-5.38	1.28384	-0.985778	Id2	inhibitor of DNA binding 2
1416607_at	0.00241	8.24e-05	5.43	1.28273	0.390675	4931406C07Rik	RIKEN cDNA 4931406C07 gene
1448973_at	0.00249	8.64e-05	-5.4	1.28137	-0.897184	Sult1d1	sulfotransferase family 1D, member 1
1451978_at	0.00308	0.000119	-5.23	1.28127	-1.97122	Loxl1	lysyl oxidase-like 1
1434712_at	0.00299	0.000114	5.25	1.27733	0.554524	Mief1	mitochondrial elongation factor 1
1433918_at	0.00295	0.000112	5.26	1.27571	0.687371	Atg4d	autophagy related 4D, cysteine peptidase
1427109_at	0.00274	0.0001	5.32	1.27314	0.529836	Tmem259	transmembrane protein 259
1433977_at	0.00288	0.000108	-5.28	1.27267	-0.499033	Hs3st3b1	heparan sulfate (glucosamine) 3-O-sulfotransferase 3B1
1431228_s_at	0.00333	0.000135	5.16	1.26958	0.787837	4930526I15Rik	RIKEN cDNA 4930526I15 gene
1451991_at	0.00309	0.00012	-5.22	1.26833	-1.59154	Epha7	Eph receptor A7
1424815_at	0.00261	9.21e-05	5.37	1.26797	1.10967	Gys2	glycogen synthase 2
1427691_a_at	0.00331	0.000134	-5.16	1.26726	-1.75344	Ifnar2	interferon (alpha and beta) receptor 2
1449949_a_at	0.00335	0.000137	-5.15	1.26577	-0.825675	Cxadr	coxsackie virus and adenovirus receptor
1422824_s_at	0.00339	0.000139	-5.14	1.26545	-1.05948	Eps8	epidermal growth factor receptor pathway substrate 8
1429185_at	0.00291	0.00011	5.27	1.26285	0.959243	Arhgef26	Rho guanine nucleotide exchange factor (GEF) 26
1457189_at	0.00334	0.000136	5.15	1.2627	0.943206
1447703_x_at	0.00306	0.000118	5.23	1.2605	0.623685	Zfp593	zinc finger protein 593
1427660_x_at	0.00286	0.000107	-5.28	1.25921	-1.14459	Igkv6-23///Igkv4-53///Igkv8-30///Igkj1///Igk-V28///Igkc	immunoglobulin kappa variable 6-23///immunoglobulin kappa variable 4-53///immunoglobulin kappa chain variable 8-30///immunoglobulin kappa joining 1///immunoglobulin kappa chain variable 28 (V28)///immunoglobulin kappa constant
1434306_at	0.00303	0.000116	5.24	1.25625	0.532797	Rab3ip	RAB3A interacting protein
1445882_at	0.0031	0.000121	-5.22	1.25607	-2.32955	Cd300lb	CD300 molecule like family member B
1434338_at	0.00297	0.000113	5.25	1.25565	0.524045	Rgp1	RAB6A GEF compex partner 1
1424006_at	0.00309	0.00012	5.22	1.25487	0.84941	Aarsd1	alanyl-tRNA synthetase domain containing 1
1425548_a_at	0.0034	0.000139	-5.14	1.25425	-1.55272	Lst1	leukocyte specific transcript 1
1424394_at	0.0034	0.000139	-5.14	1.2533	-0.945639	Selm	selenoprotein M
1418747_at	0.00335	0.000137	-5.15	1.24862	-1.42985	Spi1	spleen focus forming virus (SFFV) proviral integration oncogene
1417523_at	0.000631	9.51e-06	-6.67	1.2459	-3.13225	Plek	pleckstrin
1439912_at	0.00344	0.000142	5.13	1.24552	0.76812	Ppp2ca	protein phosphatase 2 (formerly 2A), catalytic subunit, alpha isoform
1457991_at	0.00341	0.00014	5.14	1.24497	0.883823
1439057_x_at	0.00273	9.91e-05	5.32	1.24487	0.400022	Zdhhc6	zinc finger, DHHC domain containing 6
1420829_a_at	0.00283	0.000105	-5.29	1.24278	-0.448787	Ywhaq	tyrosine 3-monooxygenase/tryptophan 5-monooxygenase activation protein, theta polypeptide
1416671_a_at	0.00316	0.000124	5.2	1.23877	0.689301	Mcoln1	mucolipin 1
1428182_at	0.00273	9.9e-05	5.33	1.23839	0.51794	Prpsap1	phosphoribosyl pyrophosphate synthetase-associated protein 1
1428969_at	0.00286	0.000107	-5.28	1.23829	-0.52614	Trappc8	trafficking protein particle complex 8
1455958_s_at	0.00287	0.000108	5.28	1.23821	0.700828	Pptc7	PTC7 protein phosphatase homolog
1455152_at	0.00288	0.000108	5.28	1.23698	0.425325	Uqcc3	ubiquinol-cytochrome c reductase complex assembly factor 3
1455246_at	0.0032	0.000127	5.19	1.23651	0.703453	Smarcc1	SWI/SNF related, matrix associated, actin dependent regulator of chromatin, subfamily c, member 1
1454610_at	0.00288	0.000108	-5.28	1.22871	-0.467718	2024-09-07	septin 7
1417034_at	0.00318	0.000125	5.2	1.22812	0.537728	Trappc6a	trafficking protein particle complex 6A
1434630_at	0.00335	0.000137	5.15	1.22678	0.688331	Ankrd28	ankyrin repeat domain 28
1428428_at	0.00292	0.00011	5.27	1.22508	0.535095	Abhd11	abhydrolase domain containing 11
1424293_s_at	0.003	0.000115	-5.25	1.22486	-0.44995	Tmem55a	transmembrane protein 55A
1428061_at	0.00325	0.00013	-5.18	1.2244	-0.584718	Hat1	histone aminotransferase 1
1416467_at	0.00304	0.000117	-5.23	1.22335	-0.652177	Ddx3x	DEAD/H (Asp-Glu-Ala-Asp/His) box polypeptide 3, X-linked
1418338_at	0.00308	0.000119	5.23	1.2213	0.46224	Wdr33	WD repeat domain 33
1450742_at	0.00347	0.000143	5.13	1.21965	0.902119	Bysl	bystin-like
1418988_at	0.00272	9.83e-05	-5.33	1.21885	-0.389323	Pex7	peroxisomal biogenesis factor 7
1426025_s_at	0.0032	0.000126	-5.19	1.21743	-1.25748	Laptm5	lysosomal-associated protein transmembrane 5
1421065_at	0.00352	0.000146	-5.11	1.21628	-0.974729	Jak2	Janus kinase 2
1456695_x_at	0.00278	0.000103	5.31	1.21542	0.459131	Anapc5	anaphase-promoting complex subunit 5
1426746_at	0.00297	0.000113	-5.25	1.21432	-0.542985	1810026J23Rik	RIKEN cDNA 1810026J23 gene
1435442_at	0.00293	0.000111	5.26	1.21077	0.44127	Dcaf13	DDB1 and CUL4 associated factor 13
1424367_a_at	0.00303	0.000116	5.24	1.21054	0.810726	Homer2	homer scaffolding protein 2
1426368_at	0.00351	0.000146	-5.12	1.2096	-0.794619	Rin2	Ras and Rab interactor 2
1429359_s_at	0.00309	0.00012	-5.22	1.20598	-0.657728	Rbpms	RNA binding protein gene with multiple splicing
1456011_x_at	0.00296	0.000113	5.25	1.19682	0.721347	Acaa1a	acetyl-Coenzyme A acyltransferase 1A
1417745_at	0.00272	9.78e-05	5.33	1.19606	0.34655	Cpn1	carboxypeptidase N, polypeptide 1
1445225_at	0.00357	0.00015	5.1	1.19461	1.06294	Rtfdc1	replication termination factor 2 domain containing 1
1439622_at	0.00342	0.00014	-5.14	1.19414	-1.77004	Rassf4	Ras association (RalGDS/AF-6) domain family member 4
1424754_at	0.00356	0.000149	-5.11	1.19356	-1.86564	Ms4a7	membrane-spanning 4-domains, subfamily A, member 7
1424007_at	0.00336	0.000137	-5.15	1.18999	-1.2831	Gdf10	growth differentiation factor 10
1421026_at	0.00358	0.000151	-5.1	1.1896	-1.07519	Gna12	guanine nucleotide binding protein, alpha 12
1435176_a_at	0.00275	0.000101	-5.32	1.18657	-0.876009	Id2	inhibitor of DNA binding 2
1452835_a_at	0.00331	0.000134	5.16	1.18468	0.70479	Polrmt	polymerase (RNA) mitochondrial (DNA directed)
1448765_at	0.00357	0.00015	-5.1	1.1823	-0.783675	Fyn	Fyn proto-oncogene
1429779_at	0.00357	0.00015	-5.1	1.17966	-0.994345	Ago4	argonaute RISC catalytic subunit 4
1418825_at	0.00309	0.00012	-5.22	1.17914	-0.770361	Irgm1	immunity-related GTPase family M member 1
1439050_at	0.00294	0.000112	-5.26	1.17699	-0.490025	Gclm	glutamate-cysteine ligase, modifier subunit
1450010_at	0.00291	0.00011	-5.27	1.17613	-0.572284	Hsd17b12	hydroxysteroid (17-beta) dehydrogenase 12
1435380_at	0.00335	0.000137	5.15	1.17324	0.857077	Cox10	cytochrome c oxidase assembly protein 10
1460034_at	0.00344	0.000142	5.13	1.17159	0.595237	Samd4b	sterile alpha motif domain containing 4B
1419043_a_at	0.0025	8.7e-05	-5.4	1.16941	-0.588255	Iigp1	interferon inducible GTPase 1
1448737_at	0.00333	0.000135	-5.16	1.1687	-0.819089	Tspan7	tetraspanin 7
1438943_x_at	0.00281	0.000104	5.3	1.16548	0.53738	Rpn1	ribophorin I
1444869_at	0.00359	0.000151	5.1	1.16547	0.908896
1431132_x_at	0.0034	0.000139	5.14	1.16476	0.579546	Tsr3	TSR3 20S rRNA accumulation
1460011_at	0.00364	0.000154	-5.09	1.16443	-0.829181	Cyp26b1	cytochrome P450, family 26, subfamily b, polypeptide 1
1424538_at	0.00312	0.000122	5.21	1.16162	0.540818	Gm44504///Ubl4a	predicted readthrough transcript (NMD candidate), 44504///ubiquitin-like 4A
1436448_a_at	0.00362	0.000153	-5.09	1.16032	-1.30882	Ptgs1	prostaglandin-endoperoxide synthase 1
1418103_at	0.0035	0.000145	5.12	1.1583	0.696537	Slc12a9	solute carrier family 12 (potassium/chloride transporters), member 9
1416775_at	0.00342	0.00014	5.14	1.15823	0.656029	Atp5sl	ATP5S-like
1428531_at	0.00318	0.000126	5.2	1.15284	0.513581	Ints7	integrator complex subunit 7
1436494_x_at	0.00318	0.000126	5.2	1.15219	0.483976	Trmt1	tRNA methyltransferase 1
1424422_s_at	0.00358	0.00015	5.1	1.14996	0.713225	Flad1///Lenep	flavin adenine dinucleotide synthetase 1///lens epithelial protein
1423519_at	0.00305	0.000118	-5.23	1.14938	-0.494163	Abhd17c	abhydrolase domain containing 17C
1456808_at	0.00348	0.000144	5.12	1.14921	0.839099
1416881_at	0.00315	0.000124	-5.2	1.14881	-0.48617	Mcl1	myeloid cell leukemia sequence 1
1417852_x_at	0.00344	0.000142	-5.13	1.14333	-0.992817	Clca3a1	chloride channel accessory 3A1
1429326_at	0.00371	0.000158	-5.07	1.14145	-0.860073	Cenpl	centromere protein L
1419483_at	0.00343	0.000141	-5.13	1.14112	-2.41141	C3ar1	complement component 3a receptor 1
1420831_at	0.00296	0.000113	-5.26	1.13941	-0.617248	Qsox1	quiescin Q6 sulfhydryl oxidase 1
1449009_at	0.00334	0.000136	-5.15	1.13759	-2.45966	Tgtp2///Tgtp1	T cell specific GTPase 2///T cell specific GTPase 1
1434304_s_at	0.00321	0.000127	5.19	1.13746	0.448808	Nus1	NUS1 dehydrodolichyl diphosphate synthase subunit
1438963_s_at	0.00352	0.000147	5.11	1.13587	0.725851	Tfpt	TCF3 (E2A) fusion partner
1417292_at	0.00314	0.000123	-5.21	1.1325	-1.16674	Ifi47	interferon gamma inducible protein 47
1442798_x_at	0.00367	0.000156	-5.08	1.12869	-1.46781	Hk3	hexokinase 3
1423924_s_at	0.00351	0.000145	-5.12	1.12755	-0.813563	Tspan14	tetraspanin 14
1451541_at	0.00354	0.000148	5.11	1.12648	0.695388	Bcs1l	BCS1-like (yeast)
1426877_a_at	0.00306	0.000118	-5.23	1.1237	-0.44583	Pbrm1	polybromo 1
1448136_at	0.00299	0.000115	-5.25	1.12319	-0.766962	Enpp2	ectonucleotide pyrophosphatase/phosphodiesterase 2
1437146_x_at	0.00331	0.000134	-5.16	1.12316	-0.622583	Coro7	coronin 7
1416926_at	0.00275	0.000101	5.32	1.12157	0.942918	Trp53inp1	transformation related protein 53 inducible nuclear protein 1
1436096_at	0.00376	0.000161	5.06	1.11872	0.989272	Mkln1	muskelin 1, intracellular mediator containing kelch motifs
1437048_x_at	0.00344	0.000142	5.13	1.11688	0.666382	Stxbp2	syntaxin binding protein 2
1459961_a_at	0.00373	0.000159	5.07	1.11497	0.894658	Stat3	signal transducer and activator of transcription 3
1417918_at	0.00321	0.000128	5.19	1.11485	0.475846	Mrpl11	mitochondrial ribosomal protein L11
1453043_at	0.00323	0.000129	5.18	1.11308	1.12081	Them7	thioesterase superfamily member 7
1448121_at	0.00317	0.000125	5.2	1.11275	0.470063	Wbp2	WW domain binding protein 2
1448319_at	0.00363	0.000154	-5.09	1.10969	-0.83429	Gm6644///Akr1b3	Akr1b3 pseudogene///aldo-keto reductase family 1, member B3 (aldose reductase)
1437997_x_at	0.00327	0.000132	5.17	1.10944	0.529374	LOC102643207///Mrpl48	uncharacterized LOC102643207///mitochondrial ribosomal protein L48
1454816_at	0.0038	0.000164	-5.05	1.10729	-0.99217	Rp2	retinitis pigmentosa 2 homolog
1438993_a_at	0.00311	0.000121	5.22	1.10676	0.474603	Atp6v1d	ATPase, H+ transporting, lysosomal V1 subunit D
1425189_a_at	0.00306	0.000118	5.23	1.10634	0.425337	Mrpl15	mitochondrial ribosomal protein L15
1416933_at	0.00283	0.000105	5.29	1.10461	0.941977	Por	P450 (cytochrome) oxidoreductase
1424776_a_at	0.00331	0.000134	5.16	1.10248	0.661027	Slc25a28	solute carrier family 25, member 28
1417232_at	0.00383	0.000166	-5.05	1.09974	-1.08745	Cldn2	claudin 2
1443949_at	0.00368	0.000156	5.08	1.09821	0.830289
1454966_at	0.00351	0.000146	-5.12	1.09753	-0.810805	Itga8	integrin alpha 8
1448681_at	0.00325	0.00013	5.18	1.09453	0.71089	Il15ra	interleukin 15 receptor, alpha chain
1418428_at	0.00351	0.000146	-5.12	1.09257	-1.32698	Kif5b	kinesin family member 5B
1415779_s_at	0.00274	9.99e-05	-5.32	1.08975	-0.628487	Actg1	actin, gamma, cytoplasmic 1
1450136_at	0.0037	0.000157	-5.08	1.08961	-1.57235	Cd38	CD38 antigen
1417982_at	0.00278	0.000103	-5.31	1.08897	-1.17911	Insig2	insulin induced gene 2
1427073_at	0.00358	0.00015	5.1	1.08851	0.523837	Lace1	lactation elevated 1
1454120_a_at	0.00355	0.000148	-5.11	1.08634	-1.26843	Pcgf6	polycomb group ring finger 6
1457644_s_at	0.00341	0.00014	-5.14	1.08602	-2.42766	Cxcl1	chemokine (C-X-C motif) ligand 1
1434835_at	0.00325	0.00013	5.18	1.08202	0.517029	Wapl	WAPL cohesin release factor
1417331_a_at	0.00388	0.000169	-5.04	1.08051	-0.828762	Arl6	ADP-ribosylation factor-like 6
1423194_at	0.00351	0.000146	-5.12	1.07961	-0.873166	Arhgap5	Rho GTPase activating protein 5
1427955_a_at	0.00317	0.000125	5.2	1.07935	0.553953	Deb1	differentially expressed in B16F10 1
1455094_s_at	0.00327	0.000132	5.17	1.07766	0.426572	Ube2g1	ubiquitin-conjugating enzyme E2G 1
1420520_x_at	0.00366	0.000155	5.08	1.07533	0.650861	Eral1	Era (G-protein)-like 1 (E. coli)
1419395_at	0.00311	0.000122	5.21	1.07499	0.490593	Acot12	acyl-CoA thioesterase 12
1417929_at	0.00385	0.000167	-5.05	1.07469	-1.45845	Slc7a8	solute carrier family 7 (cationic amino acid transporter, y+ system), member 8
1416111_at	0.00387	0.000168	-5.04	1.07462	-1.83372	Cd83	CD83 antigen
1455271_at	0.00296	0.000112	-5.26	1.07435	-2.50223	Gm13889	predicted gene 13889
1435331_at	0.00329	0.000132	-5.17	1.07417	-1.73013	Pyhin1	pyrin and HIN domain family, member 1
1450640_x_at	0.00275	0.000101	5.32	1.07369	0.331954	Atp5k	ATP synthase, H+ transporting, mitochondrial F1F0 complex, subunit E
1437161_x_at	0.00325	0.00013	-5.18	1.07363	-0.699291	Rbpms	RNA binding protein gene with multiple splicing
1434542_at	0.00304	0.000117	5.23	1.07287	0.727209	Gpt2	glutamic pyruvate transaminase (alanine aminotransferase) 2
1435684_at	0.00271	9.71e-05	-5.34	1.07197	-2.52756	Abcc5	ATP-binding cassette, sub-family C (CFTR/MRP), member 5
1455606_at	0.00383	0.000165	5.05	1.07029	0.653167	N4bp1	NEDD4 binding protein 1
1416923_a_at	0.00311	0.000121	5.22	1.0689	0.465969	Bnip3l-ps///Bnip3l	BCL2/adenovirus E1B interacting protein 3-like, pseudogene///BCL2/adenovirus E1B interacting protein 3-like
1460279_a_at	0.00373	0.000159	-5.07	1.06854	-0.649218	Gtf2i	general transcription factor II I
1435704_at	0.00385	0.000167	5.04	1.06679	0.796489	C920006O11Rik	RIKEN cDNA C920006O11 gene
1449097_at	0.00347	0.000143	5.13	1.06486	0.642289	Txnrd2	thioredoxin reductase 2
1418824_at	0.00383	0.000166	-5.05	1.06311	-0.822629	Arf6	ADP-ribosylation factor 6
1452680_at	0.00313	0.000123	5.21	1.06222	0.345232	Gm5848///Snrpd2	predicted pseudogene 5848///small nuclear ribonucleoprotein D2
1437434_a_at	0.0039	0.000171	-5.03	1.06149	-1.14711	Wls	wntless homolog (Drosophila)
1418788_at	0.00387	0.000168	-5.04	1.06007	-0.874371	Tek	endothelial-specific receptor tyrosine kinase
1424002_at	0.00342	0.000141	-5.14	1.05993	-0.567112	Pdcl3	phosducin-like 3
1427912_at	0.00394	0.000174	-5.02	1.05687	-1.37177	Cbr3	carbonyl reductase 3
1455538_at	0.00336	0.000137	-5.15	1.05598	-0.559698	Igip///Pura	IgA inducing protein///purine rich element binding protein A
1426063_a_at	0.00394	0.000174	-5.02	1.05541	-1.65431	Gem	GTP binding protein (gene overexpressed in skeletal muscle)
1433799_at	0.00375	0.000161	5.07	1.05412	0.61429	Rdh13	retinol dehydrogenase 13 (all-trans and 9-cis)
1452269_at	0.00334	0.000136	5.16	1.05068	0.700329	Sptbn2	spectrin beta, non-erythrocytic 2
1424032_at	0.00394	0.000173	-5.02	1.04676	-1.19463	Hvcn1	hydrogen voltage-gated channel 1
1417070_at	0.00298	0.000114	-5.25	1.04513	-0.557273	Cyp4v3	cytochrome P450, family 4, subfamily v, polypeptide 3
1427371_at	0.00312	0.000122	-5.21	1.04014	-0.678178	Abca8a	ATP-binding cassette, sub-family A (ABC1), member 8a
1428097_at	0.00359	0.000152	-5.1	1.0397	-0.783532	2510009E07Rik	RIKEN cDNA 2510009E07 gene
1416882_at	0.00391	0.000172	-5.03	1.0393	-1.08025	Rgs10	regulator of G-protein signalling 10
1434705_at	0.00393	0.000173	-5.03	1.03621	-1.3549	Ctbp2	C-terminal binding protein 2
1420474_at	0.00318	0.000126	-5.2	1.03382	-0.602799	Mtpn	myotrophin
1449360_at	0.00356	0.000149	-5.11	1.02995	-2.74053	Csf2rb2	colony stimulating factor 2 receptor, beta 2, low-affinity (granulocyte-macrophage)
1436236_x_at	0.00373	0.000159	-5.07	1.02912	-1.14315	Cotl1	coactosin-like 1 (Dictyostelium)
1434967_at	0.00389	0.00017	-5.03	1.02731	-0.84087	Zswim6	zinc finger SWIM-type containing 6
1416930_at	0.00376	0.000161	-5.06	1.02545	-2.11465	Ly6d	lymphocyte antigen 6 complex, locus D
1427324_at	0.00393	0.000173	5.03	1.02479	1.25711	Tmem120b	transmembrane protein 120B
1437437_x_at	0.00324	0.000129	5.18	1.02389	0.429073	Dnpep	aspartyl aminopeptidase
1455493_at	0.00371	0.000158	-5.07	1.0211	-0.585328	Syne1	spectrin repeat containing, nuclear envelope 1
1442560_at	0.00372	0.000159	5.07	1.01788	1.15593	Gm26588	predicted gene, 26588
1451348_at	0.00308	0.00012	-5.22	1.01774	-0.46173	Deptor	DEP domain containing MTOR-interacting protein
1448213_at	0.0038	0.000164	-5.05	1.01748	-1.71389	Anxa1	annexin A1
1416604_at	0.00288	0.000108	5.28	1.01634	0.38064	Cyc1	cytochrome c-1
1455166_at	0.00333	0.000135	5.16	1.01516	0.41808	Arl5b	ADP-ribosylation factor-like 5B
1439934_at	0.00368	0.000156	-5.08	1.01466	-1.33467	Slc30a10	solute carrier family 30, member 10
1424251_a_at	0.00314	0.000123	5.21	1.01279	0.493351	Hnrnpdl	heterogeneous nuclear ribonucleoprotein D-like
1420810_at	0.00306	0.000118	5.23	1.01076	0.345442	Gm20056///Chp1	calcium-binding protein p22-like///calcineurin-like EF hand protein 1
1437862_at	0.00343	0.000141	5.13	1.01073	0.567511	Rbm25	RNA binding motif protein 25
1426051_a_at	0.00395	0.000175	-5.02	1.0105	-0.692632	Cenpb	centromere protein B
1423176_at	0.00285	0.000106	-5.29	1.00935	-0.536573	Tob1	transducer of ErbB-2.1
1448921_a_at	0.00351	0.000146	5.12	1.00888	0.485654	Mrps9	mitochondrial ribosomal protein S9
1442804_at	0.00401	0.000178	-5.01	1.00876	-1.11074	Fgr	FGR proto-oncogene, Src family tyrosine kinase
1425846_a_at	0.00407	0.000181	5	1.00553	1.0963	Caln1	calneuron 1
1437453_s_at	0.00388	0.000169	5.04	0.999637	1.36805	Pcsk9	proprotein convertase subtilisin/kexin type 9
1438317_a_at	0.00326	0.000131	5.17	0.99851	0.566693	Endog	endonuclease G
1420867_at	0.00367	0.000156	-5.08	0.997983	-0.690194	Gm10698///Tmed2	predicted gene 10698///transmembrane emp24 domain trafficking protein 2
1421043_s_at	0.00404	0.00018	-5.01	0.996528	-1.29515	Arhgef2	rho/rac guanine nucleotide exchange factor (GEF) 2
1435349_at	0.00388	0.000169	5.04	0.991054	0.817575	Nrp2	neuropilin 2
1434168_at	0.00359	0.000151	5.1	0.990597	0.576562	Peo1	progressive external ophthalmoplegia 1 (human)
1448549_a_at	0.00352	0.000146	5.11	0.989546	0.576616	Dpagt1	dolichyl-phosphate (UDP-N-acetylglucosamine) acetylglucosaminephosphotransferase 1 (GlcNAc-1-P transferase)
1421008_at	0.00403	0.000179	-5.01	0.988519	-0.842251	Rsad2	radical S-adenosyl methionine domain containing 2
1423436_at	0.00293	0.000111	-5.26	0.985689	-0.526274	Gsta3	glutathione S-transferase, alpha 3
1456590_x_at	0.00417	0.000188	-4.98	0.983977	-1.18257	Gm6644///Akr1b3	Akr1b3 pseudogene///aldo-keto reductase family 1, member B3 (aldose reductase)
1440554_at	0.00417	0.000188	4.98	0.982431	1.04743
1449405_at	0.00395	0.000175	5.02	0.97891	0.728768	Tns1	tensin 1
1447901_x_at	0.00417	0.000188	4.98	0.978678	0.876512	LOC100861749///Sfi1	protein SFI1 homolog///Sfi1 homolog, spindle assembly associated (yeast)
1427294_a_at	0.0033	0.000133	5.17	0.97864	0.45068	Slc38a10	solute carrier family 38, member 10
1422687_at	0.00374	0.00016	-5.07	0.978288	-0.611011	Nras	neuroblastoma ras oncogene
1418626_a_at	0.00274	9.98e-05	-5.32	0.977532	-0.353052	Clu	clusterin
1437345_a_at	0.00321	0.000128	5.19	0.976329	0.459326	Bscl2	Berardinelli-Seip congenital lipodystrophy 2 (seipin)
1449024_a_at	0.00321	0.000127	-5.19	0.974459	-0.56522	Hexa	hexosaminidase A
1448311_at	0.00363	0.000153	5.09	0.973175	0.666798	Usp5	ubiquitin specific peptidase 5 (isopeptidase T)
1451989_a_at	0.00359	0.000151	-5.1	0.972257	-0.74819	Mapre2	microtubule-associated protein, RP/EB family, member 2
1460228_at	0.00361	0.000152	5.09	0.969201	0.550941	Usf2	upstream transcription factor 2
1422459_a_at	0.00351	0.000146	5.12	0.9684	0.614637	Psmd13	proteasome (prosome, macropain) 26S subunit, non-ATPase, 13
1455870_at	0.00398	0.000177	-5.01	0.967629	-1.14632	Akap2	A kinase (PRKA) anchor protein 2
1416812_at	0.00396	0.000175	-5.02	0.964218	-0.577514	Tia1	cytotoxic granule-associated RNA binding protein 1
1435229_at	0.00274	0.0001	-5.32	0.963668	-2.3607	Gramd1b	GRAM domain containing 1B
1426614_at	0.00376	0.000161	-5.06	0.96336	-0.633201	Zmynd8	zinc finger, MYND-type containing 8
1428850_x_at	0.00388	0.000169	-5.04	0.963091	-0.808679	Cd99	CD99 antigen
1420731_a_at	0.00327	0.000131	5.17	0.962031	0.608327	Csrp2	cysteine and glycine-rich protein 2
1417634_at	0.000834	1.55e-05	-6.38	0.959451	-3.95717	Sod3	superoxide dismutase 3, extracellular
1424998_at	0.00363	0.000154	-5.09	0.956858	-1.9789	Adgre4	adhesion G protein-coupled receptor E4
1433804_at	0.00351	0.000146	-5.12	0.955934	-1.44206	Jak1	Janus kinase 1
1435488_at	0.00419	0.00019	-4.98	0.948317	-0.739682	Mthfd2l	methylenetetrahydrofolate dehydrogenase (NADP+ dependent) 2-like
1432007_s_at	0.00399	0.000177	-5.01	0.948074	-0.783519	Ap2a2	adaptor-related protein complex 2, alpha 2 subunit
1440317_at	0.00417	0.000188	4.98	0.947689	1.01395	C130068B02Rik	RIKEN cDNA C130068B02 gene
1448561_at	0.00425	0.000194	-4.96	0.946514	-1.47591	Ncf2	neutrophil cytosolic factor 2
1435327_at	0.00323	0.000129	5.18	0.946206	0.459543	Lpgat1	lysophosphatidylglycerol acyltransferase 1
1416376_at	0.0037	0.000157	5.08	0.946127	0.735894	Tmem97	transmembrane protein 97
1419462_s_at	0.00359	0.000151	-5.1	0.945865	-0.434447	Cfap20	cilia and flagella associated protein 20
1434865_a_at	0.00379	0.000163	5.06	0.944877	0.515851	Exoc7	exocyst complex component 7
1418762_at	0.00427	0.000196	-4.96	0.941617	-1.51819	Cd55	CD55 molecule, decay accelerating factor for complement
1420330_at	0.000815	1.48e-05	-6.4	0.939249	-3.99263	Clec4e	C-type lectin domain family 4, member e
1426068_at	0.00419	0.000189	4.98	0.936105	0.93523	Slc7a4	solute carrier family 7 (cationic amino acid transporter, y+ system), member 4
1417288_at	0.00411	0.000184	-4.99	0.935744	-0.763099	Plekha2	pleckstrin homology domain-containing, family A (phosphoinositide binding specific) member 2
1447277_s_at	0.00299	0.000114	-5.25	0.935551	-0.380256	Pcyox1	prenylcysteine oxidase 1
1421983_s_at	0.00356	0.000149	-5.1	0.934973	-0.731981	Hnf4a	hepatic nuclear factor 4, alpha
1419645_at	0.00391	0.000172	-5.03	0.933391	-0.772976	Cstf2	cleavage stimulation factor, 3' pre-RNA subunit 2
1445843_at	0.0043	0.000199	-4.95	0.933171	-0.989165	Chd2	chromodomain helicase DNA binding protein 2
1437343_x_at	0.0035	0.000145	5.12	0.932306	0.548554	Atad3a	ATPase family, AAA domain containing 3A
1434013_at	0.00394	0.000173	5.02	0.931375	0.695741	Ablim3	actin binding LIM protein family, member 3
1452494_s_at	0.00303	0.000117	-5.24	0.931129	-0.683354	Slco1b2	solute carrier organic anion transporter family, member 1b2
1418430_at	0.00388	0.000169	-5.04	0.930661	-0.941454	Kif5b	kinesin family member 5B
1448479_at	0.00357	0.00015	5.1	0.927836	0.442804	Psmd3	proteasome (prosome, macropain) 26S subunit, non-ATPase, 3
1453287_at	0.00383	0.000166	5.05	0.92743	0.69822	Ankrd33b	ankyrin repeat domain 33B
1437617_x_at	0.00419	0.00019	4.98	0.927172	1.10484	1110034G24Rik	RIKEN cDNA 1110034G24 gene
1439597_at	0.00418	0.000189	4.98	0.925754	1.11863
1452149_at	0.00379	0.000163	5.06	0.92436	0.531722	Ube3b	ubiquitin protein ligase E3B
1455345_at	0.00401	0.000178	-5.01	0.923694	-0.600361	Jade2	jade family PHD finger 2
1423790_at	0.00325	0.00013	-5.18	0.921769	-0.56678	Dap	death-associated protein
1419235_s_at	0.00415	0.000186	4.99	0.92167	0.679678	Helb	helicase (DNA) B
1455283_x_at	0.00311	0.000122	5.21	0.91782	0.440805	Ndufs8	NADH dehydrogenase (ubiquinone) Fe-S protein 8
1456532_at	0.00397	0.000176	-5.02	0.917818	-1.32813	Pdgfd	platelet-derived growth factor, D polypeptide
1422628_at	0.00429	0.000197	-4.96	0.91568	-1.27097	Fam111a	family with sequence similarity 111, member A
1424410_at	0.00431	0.000199	-4.95	0.915452	-0.673482	Ttc8	tetratricopeptide repeat domain 8
1428808_at	0.00436	0.000202	-4.94	0.915293	-0.817135	Prickle2	prickle planar cell polarity protein 2
1438226_at	0.00367	0.000156	5.08	0.91452	0.499197	AU022252	expressed sequence AU022252
1428688_at	0.00397	0.000176	5.02	0.911324	0.5428	Pdcd11	programmed cell death 11
1457058_at	0.0043	0.000198	-4.95	0.910897	-0.890299	Adamts2	a disintegrin-like and metallopeptidase (reprolysin type) with thrombospondin type 1 motif, 2
1428585_at	0.00374	0.00016	-5.07	0.910262	-0.75046	Actn1	actinin, alpha 1
1417111_at	0.00324	0.000129	-5.18	0.908235	-0.355897	Man1a	mannosidase 1, alpha
1416980_at	0.00287	0.000108	5.28	0.905472	0.378219	Mettl7b	methyltransferase like 7B
1421968_a_at	0.0039	0.000171	-5.03	0.905133	-0.454613	Nipa2	non imprinted in Prader-Willi/Angelman syndrome 2 homolog (human)
1433985_at	0.0043	0.000198	-4.95	0.90464	-1.25088	Abi2	abl-interactor 2
1454649_at	0.0035	0.000145	-5.12	0.901363	-0.60471	Srd5a1	steroid 5 alpha-reductase 1
1434069_at	0.00437	0.000203	-4.94	0.900592	-0.946322	Prex1	phosphatidylinositol-3,4,5-trisphosphate-dependent Rac exchange factor 1
1436006_at	0.0044	0.000206	4.93	0.900135	0.942639	Eif2ak1	eukaryotic translation initiation factor 2 alpha kinase 1
1433963_a_at	0.00404	0.00018	-5.01	0.897203	-1.96147	Fermt3	fermitin family member 3
1459679_s_at	0.00363	0.000154	-5.09	0.894603	-0.669602	Myo1b	myosin IB
1419757_at	0.00424	0.000193	4.97	0.894513	0.628382	Pitpnm2	phosphatidylinositol transfer protein, membrane-associated 2
1447754_x_at	0.00389	0.00017	5.03	0.890208	0.480304	Thap4	THAP domain containing 4
1416964_at	0.00393	0.000173	5.03	0.889406	0.572918	Eefsec	eukaryotic elongation factor, selenocysteine-tRNA-specific
1451969_s_at	0.00372	0.000159	-5.07	0.887666	-0.481517	Parp3	poly (ADP-ribose) polymerase family, member 3
1449175_at	0.0042	0.000191	-4.97	0.886313	-1.76951	Gpr65	G-protein coupled receptor 65
1419984_s_at	0.00381	0.000164	-5.05	0.885273	-0.500254	Zfp644	zinc finger protein 644
1456648_at	0.00434	0.0002	4.95	0.885226	0.725571
1428670_at	0.00409	0.000183	-5	0.88332	-2.19211
1428483_a_at	0.00447	0.00021	-4.92	0.882026	-0.882647	Mis18a	MIS18 kinetochore protein A
1426725_s_at	0.00388	0.000169	-5.04	0.881756	-1.02205	Ets1	E26 avian leukemia oncogene 1, 5' domain
1418203_at	0.00411	0.000184	-4.99	0.88059	-1.65995	Pmaip1	phorbol-12-myristate-13-acetate-induced protein 1
1452087_at	0.00446	0.000209	-4.93	0.880322	-1.22073	Epsti1	epithelial stromal interaction 1 (breast)
1454919_at	0.00398	0.000176	5.02	0.879404	0.490632	Nmt2	N-myristoyltransferase 2
1423326_at	0.00451	0.000213	-4.92	0.869086	-1.11874	Entpd1	ectonucleoside triphosphate diphosphohydrolase 1
1423256_a_at	0.00339	0.000139	-5.14	0.868401	-0.411474	Atp6v1g1	ATPase, H+ transporting, lysosomal V1 subunit G1
1460694_s_at	0.00388	0.000169	-5.04	0.868035	-0.578279	Svil	supervillin
1460708_s_at	0.00331	0.000134	-5.16	0.867824	-0.471505	Cdc42	cell division cycle 42
1416556_at	0.00301	0.000115	5.24	0.86777	0.338235	Tspan31	tetraspanin 31
1434771_at	0.0039	0.000171	5.03	0.867231	0.718458	0610011F06Rik	RIKEN cDNA 0610011F06 gene
1428512_at	0.00419	0.00019	4.98	0.864071	0.765396	Bhlhb9	basic helix-loop-helix domain containing, class B9
1437723_s_at	0.00341	0.00014	5.14	0.860016	0.510746	Derl1	Der1-like domain family, member 1
1419397_at	0.0045	0.000212	-4.92	0.859195	-0.972281	Pola1	polymerase (DNA directed), alpha 1
1453081_at	0.00422	0.000192	4.97	0.856931	0.752283	2410022M11Rik	RIKEN cDNA 2410022M11 gene
1422528_a_at	0.00381	0.000165	-5.05	0.853811	-0.825801	Zfp36l1	zinc finger protein 36, C3H type-like 1
1431746_a_at	0.00425	0.000194	-4.96	0.852304	-0.615169	Uba3	ubiquitin-like modifier activating enzyme 3
1450141_at	0.00395	0.000175	-5.02	0.850179	-1.76171	Abcg3	ATP-binding cassette, sub-family G (WHITE), member 3
1426516_a_at	0.00363	0.000153	5.09	0.846902	1.97221	Lpin1	lipin 1
1437886_at	0.00459	0.000218	-4.9	0.846359	-1.20759	Klhl6	kelch-like 6
1419134_at	0.00444	0.000208	4.93	0.839125	1.3894	Rhbg	Rhesus blood group-associated B glycoprotein
1444242_at	0.00462	0.000219	4.9	0.838083	1.07754	Slco2a1	solute carrier organic anion transporter family, member 2a1
1423414_at	0.0044	0.000206	-4.93	0.837353	-1.16676	Ptgs1	prostaglandin-endoperoxide synthase 1
1438166_x_at	0.00405	0.000181	5	0.83607	0.508546	Ndufs4	NADH dehydrogenase (ubiquinone) Fe-S protein 4
1418034_at	0.00431	0.000199	4.95	0.830952	0.648246	Mrps9	mitochondrial ribosomal protein S9
1443687_x_at	0.00419	0.000189	-4.98	0.829714	-2.207	H2-DMb2	histocompatibility 2, class II, locus Mb2
1435436_at	0.00332	0.000135	-5.16	0.827323	-0.469564	Epas1	endothelial PAS domain protein 1
1424831_at	0.00462	0.00022	-4.9	0.824644	-0.766824	Cpne2	copine II
1458079_at	0.00447	0.00021	4.92	0.821933	0.606249	Usp40	ubiquitin specific peptidase 40
1422706_at	0.00467	0.000224	-4.89	0.821568	-0.890062	Pmepa1	prostate transmembrane protein, androgen induced 1
1420628_at	0.00388	0.000169	-5.04	0.819088	-0.528627	Pura	purine rich element binding protein A
1417823_at	0.00388	0.000169	5.04	0.815774	0.501321	Gcat///Galr3	glycine C-acetyltransferase (2-amino-3-ketobutyrate-coenzyme A ligase)///galanin receptor 3
1440587_at	0.00441	0.000206	4.93	0.811655	1.508
1421041_s_at	0.00368	0.000157	-5.08	0.810046	-1.16714	Gm3776///Gsta2///Gsta1	predicted gene 3776///glutathione S-transferase, alpha 2 (Yc2)///glutathione S-transferase, alpha 1 (Ya)
1428153_at	0.00383	0.000165	5.05	0.80827	0.463254	Mrps10	mitochondrial ribosomal protein S10
1454116_a_at	0.00389	0.00017	-5.03	0.806501	-0.470369	Mterf3	mitochondrial transcription termination factor 3
1419787_a_at	0.00459	0.000217	4.91	0.806061	0.669459	Zfp628	zinc finger protein 628
1448321_at	0.00378	0.000163	5.06	0.804506	0.485232	Smoc1	SPARC related modular calcium binding 1
1417189_at	0.00374	0.00016	-5.07	0.803779	-0.49255	Psme2b///Psme2	protease (prosome, macropain) activator subunit 2B///proteasome (prosome, macropain) activator subunit 2 (PA28 beta)
1416319_at	0.00325	0.00013	-5.18	0.802487	-0.499358	Adk	adenosine kinase
1451381_at	0.004	0.000177	5.01	0.801974	0.452181	Aamdc	adipogenesis associated Mth938 domain containing
1423122_at	0.00391	0.000171	5.03	0.794825	0.529074	Avpi1	arginine vasopressin-induced 1
1455724_at	0.00466	0.000223	-4.89	0.789649	-1.18001	Prrg1	proline rich Gla (G-carboxyglutamic acid) 1
1427319_at	0.00478	0.000232	-4.87	0.789202	-1.06466	A230046K03Rik	RIKEN cDNA A230046K03 gene
1452475_at	0.00463	0.000221	4.89	0.786523	0.6874	Pcsk5	proprotein convertase subtilisin/kexin type 5
1450034_at	0.00417	0.000188	-4.98	0.786037	-0.944822	Stat1	signal transducer and activator of transcription 1
1448888_at	0.00435	0.000201	4.95	0.785262	0.544138	Ppp1r7	protein phosphatase 1, regulatory (inhibitor) subunit 7
1416714_at	0.00462	0.00022	-4.9	0.778722	-1.19127	Irf8	interferon regulatory factor 8
1422288_at	0.00469	0.000225	4.89	0.776872	1.04168	Htr1b	5-hydroxytryptamine (serotonin) receptor 1B
1438530_at	0.00485	0.000235	-4.86	0.766297	-0.829627	Tfpi	tissue factor pathway inhibitor
1422604_at	0.00301	0.000116	-5.24	0.765825	-0.314407	Uox	urate oxidase
1422412_x_at	0.00329	0.000133	-5.17	0.76503	-2.97978	Ear3	eosinophil-associated, ribonuclease A family, member 3
1450753_at	0.00408	0.000182	-5	0.764968	-1.54921	Nkg7	natural killer cell group 7 sequence
1418767_at	0.00411	0.000184	4.99	0.764905	0.591418	Cyp4f13	cytochrome P450, family 4, subfamily f, polypeptide 13
1428608_at	0.00356	0.000149	-5.1	0.764795	-0.441078	Myl12b	myosin, light chain 12B, regulatory
1424427_at	0.00437	0.000203	-4.94	0.763696	-0.57202	Tada1	transcriptional adaptor 1
[truncated: 43,102 more rows]

## Sheet: GSE8253
ID	adj.P.Val	P.Value	t	B	logFC	Gene.symbol	Gene.title
AF072411_at	0.0759	9.35e-06	-10.1139	3.4832	-2.41782	LOC100365047///RGD1565355///Cd36	scavenger receptor class B, member 2-like///similar to fatty acid translocase/CD36///CD36 molecule
J02585_at	0.0759	3.239e-05	8.51424	2.8985	4.148	Scd	stearoyl-CoA desaturase
AF072411_g_at	0.0759	5.129e-05	-7.97893	2.3394	-2.10501	LOC100365047///RGD1565355///Cd36	scavenger receptor class B, member 2-like///similar to fatty acid translocase/CD36///CD36 molecule
rc_AI170568_s_at	0.0759	6.039e-05	-7.79548	2.3002	-2.63391	Eci1	enoyl-CoA delta isomerase 1
M58634_at	0.0759	5.232e-05	7.95655	2.1613	1.82857	Igfbp1	insulin-like growth factor binding protein 1
Y09333_at	0.0759	3.777e-05	-8.3321	1.9455	-3.43054	Acot2	acyl-CoA thioesterase 2
rc_AA925752_at	0.1125	0.00010231	-7.2256	1.7433	-2.19942	LOC100365047///RGD1565355///Cd36	scavenger receptor class B, member 2-like///similar to fatty acid translocase/CD36///CD36 molecule
AB005743_g_at	0.0759	4.716e-05	-8.07466	1.1962	-3.67249	LOC100365047///Cd36	scavenger receptor class B, member 2-like///CD36 molecule
X05341_at	0.1308	0.00022832	-6.41969	1.0978	-1.06806	Acaa2	acetyl-CoA acyltransferase 2
rc_H31813_at	0.1308	0.00021624	6.47205	1.0876	1.7422	Tkfc	triokinase and FMN cyclase
M00002_at	0.1308	0.00023339	6.39859	1.057	2.2407	Apoa4	apolipoprotein A4
S81478_s_at	0.1308	0.00023792	6.3802	0.9907	1.35951	Dusp1	dual specificity phosphatase 1
rc_AA799326_s_at	0.1308	0.00023788	-6.38036	0.8153	-2.751	LOC100365047///RGD1565355///Cd36	scavenger receptor class B, member 2-like///similar to fatty acid translocase/CD36///CD36 molecule
rc_AI175764_s_at	0.1308	0.00015742	6.78418	0.7584	5.22563	Scd	stearoyl-CoA desaturase
J05029_s_at	0.1816	0.00035084	-6.01626	0.6866	-1.00519	Acadl	acyl-CoA dehydrogenase, long chain
rc_AI177004_s_at	0.2209	0.00051896	-5.66408	0.3199	-2.53548	Hmgcs1	3-hydroxy-3-methylglutaryl-CoA synthase 1
rc_AA893552_at	0.2209	0.00054676	5.6182	0.2501	1.13389	Serpina4	serpin family A member 4
AF003835_at	0.2328	0.00063503	-5.48794	0.128	-2.68821	Idi1	isopentenyl-diphosphate delta isomerase 1
rc_AA998683_g_at	0.2411	0.00069769	-5.40704	0.0319	-1.92742	Hspb1	heat shock protein family B (small) member 1
X52625_at	0.2411	0.00071595	-5.38495	-0.0191	-2.00933	Hmgcs1	3-hydroxy-3-methylglutaryl-CoA synthase 1
D16479_at	0.2411	0.00078254	-5.30938	-0.0686	-0.933022	Hadhb	hydroxyacyl-CoA dehydrogenase/3-ketoacyl-CoA thiolase/enoyl-CoA hydratase (trifunctional protein), beta subunit
rc_AA926129_at	0.2328	0.00061269	-5.51893	-0.0714	-1.86994	Slfn2	schlafen 2
rc_AA799997_at	0.1308	0.00023784	6.38054	-0.1721	2.40962	Wdpcp	WD repeat containing planar cell polarity effector
rc_AA946542_g_at	0.1308	0.00020841	-6.50777	-0.21	-3.84001	Prl8a7	prolactin family 8, subfamily a, member 7
E12625cds_at	0.2708	0.00095327	-5.144	-0.2523	-1.75008	Msmo1	methylsterol monooxygenase 1
U46118_at	0.2708	0.000954	-5.14337	-0.2542	-1.32758	Cyp3a9	cytochrome P450, family 3, subfamily a, polypeptide 9
AB005743_at	0.2411	0.00077859	-5.31366	-0.3186	-1.8222	Cd36	CD36 molecule
rc_AI112173_at	0.3075	0.00111842	5.01241	-0.4015	1.24318	Atp1b1	ATPase Na+/K+ transporting subunit beta 1
rc_AI008741_at	0.2073	0.0004241	-5.84388	-0.5449	-3.25083	Has2	hyaluronan synthase 2
X60651mRNA_s_at	0.3428	0.00130641	-4.88635	-0.5465	-1.08285	Sdc1	syndecan 1
S65355_at	0.2209	0.00048954	5.71568	-0.5958	2.61755	Ednrb	endothelin receptor type B
L00320cds_f_at	0.3428	0.00138911	-4.83705	-0.6053	-1.52592	LOC100909962///Cyp2b2///Cyp2b1	cytochrome P450 2B1-like///cytochrome P450, family 2, subfamily b, polypeptide 2///cytochrome P450, family 2, subfamily b, polypeptide 1
D16478_g_at	0.3428	0.00140331	-4.82891	-0.6341	-1.03682	Hadha	hydroxyacyl-CoA dehydrogenase/3-ketoacyl-CoA thiolase/enoyl-CoA hydratase (trifunctional protein), alpha subunit
U31772_s_at	0.2209	0.00055234	5.60929	-0.6723	2.58285	Cacna1d	calcium voltage-gated channel subunit alpha1 D
D00729_g_at	0.3428	0.00147244	-4.79052	-0.7066	-2.13147	Eci1	enoyl-CoA delta isomerase 1
AF014503_at	0.3428	0.00157459	4.73726	-0.7217	1.80236	Nupr1	nuclear protein, transcriptional regulator, 1
AF080468_g_at	0.3428	0.00158803	4.73053	-0.7437	1.08637	Slc37a4	solute carrier family 37 member 4
M11251cds_f_at	0.3428	0.00164175	-4.70425	-0.7647	-1.54521	LOC100909962///Cyp2b2///Cyp2b1	cytochrome P450 2B1-like///cytochrome P450, family 2, subfamily b, polypeptide 2///cytochrome P450, family 2, subfamily b, polypeptide 1
Y09333_g_at	0.3428	0.00167507	-4.68842	-0.7768	-1.94452	Acot2///Acot1	acyl-CoA thioesterase 2///acyl-CoA thioesterase 1
L08831_i_at	0.2411	0.00079459	5.29646	-0.7977	2.42065	Gip	gastric inhibitory polypeptide
U08976_at	0.3428	0.0016699	-4.69086	-0.8224	-1.66528	Ech1	enoyl-CoA hydratase 1
M13234cds_f_at	0.3473	0.0017368	-4.65998	-0.8321	-1.71273	LOC100911763///LOC100910127///Cyp2b15///Cyp2b2	cytochrome P450 2B15-like///cytochrome P450 2B15-like///cytochrome P450, family 2, subfamily b, polypeptide 15///cytochrome P450, family 2, subfamily b, polypeptide 2
X05684_at	0.3593	0.00200074	4.54967	-0.9396	1.91825	Pklr	pyruvate kinase, liver and RBC
D00569_g_at	0.3593	0.00192429	-4.57991	-0.9752	-1.11516	Decr1	2,4-dienoyl CoA reductase 1, mitochondrial
M23566exon_s_at	0.3662	0.00211061	4.50835	-1.0111	0.83748	LOC100911545///A2m	alpha-2-macroglobulin-like///alpha-2-macroglobulin
rc_AI176621_at	0.3662	0.00216769	-4.48779	-1.0334	-0.931742	Aco1	aconitase 1
L31840_at	0.3593	0.00199518	-4.55183	-1.0406	-1.33962	Nup107	nucleoporin 107
X63410cds_f_at	0.3662	0.00223808	-4.46324	-1.1533	-0.643458	Sult2a6	sulfotransferase family 2A, dehydroepiandrosterone (DHEA)-preferring, member 6
D00569_at	0.3937	0.00246074	-4.39077	-1.1903	-1.29112	Decr1	2,4-dienoyl CoA reductase 1, mitochondrial
rc_AI639419_at	0.3536	0.00184291	-4.61357	-1.2153	-1.89854	Zmym3	zinc finger MYM-type containing 3
rc_AI639189_at	0.3428	0.00159644	-4.72635	-1.2807	-2.53917	Meioc	meiosis specific with coiled-coil domain
D00833_g_at	0.3428	0.00163786	-4.70613	-1.2823	-2.40487	Glra1	glycine receptor, alpha 1
J03773_s_at	0.3536	0.00184878	-4.61109	-1.3807	-1.77895	Gnaz	G protein subunit alpha z
X52815cds_f_at	0.4573	0.00301438	-4.23767	-1.4009	-1.09961	Actg1	actin, gamma 1
X07286cds_s_at	0.3662	0.00224759	-4.45999	-1.4705	-2.23446	Prkca	protein kinase C, alpha
M33312cds_s_at	0.4838	0.00324393	-4.18293	-1.4828	-0.838129	Cyp2a1	cytochrome P450, family 2, subfamily a, polypeptide 1
X95577_at	0.5072	0.00354528	4.11712	-1.4909	0.825052	Prkab1	protein kinase AMP-activated non-catalytic subunit beta 1
U30938_at	0.3662	0.00223879	4.463	-1.4917	1.90065	Map2	microtubule-associated protein 2
rc_AI230614_s_at	0.5215	0.00407498	4.0149	-1.5931	1.3807	Atp1b1	ATPase Na+/K+ transporting subunit beta 1
M33329_f_at	0.5175	0.0037056	-4.08453	-1.5964	-0.696706	Sult2a6	sulfotransferase family 2A, dehydroepiandrosterone (DHEA)-preferring, member 6
M63926mRNA_s_at	0.5215	0.00413326	-4.00454	-1.5989	-1.24763	Lhcgr	luteinizing hormone/choriogonadotropin receptor
D14988_f_at	0.5028	0.00342877	-4.14182	-1.606	-0.536884	Sult2a1	sulfotransferase family 2A, dehydroepiandrosterone (DHEA)-preferring, member 1
D37884exon_s_at	0.4573	0.00297986	-4.24629	-1.6097	-1.72222	Chka	choline kinase alpha
D37951cds_s_at	0.4533	0.00288474	-4.27061	-1.6266	-1.79219	Hivep2	human immunodeficiency virus type I enhancer binding protein 2
J02844_s_at	0.5215	0.00408912	-4.01237	-1.6399	-2.32423	Crot	carnitine O-octanoyltransferase
X69834_at	0.5215	0.00394646	4.03833	-1.6936	1.11023	Serpina3m	serine (or cysteine) proteinase inhibitor, clade A, member 3M
rc_AA946368_at	0.5215	0.00437783	-3.96271	-1.7005	-1.34069	LOC100365047///RGD1565355///Cd36	scavenger receptor class B, member 2-like///similar to fatty acid translocase/CD36///CD36 molecule
L48060_s_at	0.5215	0.00466239	-3.9171	-1.7066	-2.38067	Prlr	prolactin receptor
rc_AI044259_s_at	0.5215	0.00453831	3.93661	-1.7069	1.25343	Muc13	mucin 13, cell surface associated
rc_AA997614_s_at	0.5215	0.00474126	-3.90499	-1.781	-1.25823	Cyp51	cytochrome P450, family 51
AF036761_g_at	0.5215	0.00460429	3.92617	-1.7831	3.74769	LOC100912469///LOC681458///Scd4///Scd///Scd2	acyl-CoA desaturase 2-like///similar to stearoyl-coenzyme A desaturase 3///stearoyl-coenzyme A desaturase 4///stearoyl-CoA desaturase///stearoyl-Coenzyme A desaturase 2
D38056_at	0.5254	0.00484549	-3.88931	-1.7858	-0.808473	Efna1	ephrin A1
rc_AI639323_at	0.5072	0.003574	4.11117	-1.788	2.01765
X61677complete_seq_at	0.5215	0.0043905	-3.96061	-1.7929	-1.73624	Itpr2	inositol 1,4,5-trisphosphate receptor, type 2
AF080468_at	0.5215	0.00473868	3.90538	-1.8056	0.986861	Slc37a4	solute carrier family 37 member 4
AJ011969mRNA_at	0.5215	0.00388993	4.04889	-1.8201	1.67745	Gdf15	growth differentiation factor 15
rc_AA859981_at	0.5398	0.00518741	-3.84032	-1.8295	-1.14019	Impa2	inositol monophosphatase 2
J02791_at	0.5215	0.00459101	-3.92826	-1.8471	-0.752024	Acadm	acyl-CoA dehydrogenase, C-4 to C-12 straight chain
rc_AI235707_at	0.5215	0.00456864	3.93179	-1.8563	1.5926	Dctn4	dynactin subunit 4
D16478_at	0.5254	0.00489632	-3.8818	-1.8714	-0.754676	Hadha	hydroxyacyl-CoA dehydrogenase/3-ketoacyl-CoA thiolase/enoyl-CoA hydratase (trifunctional protein), alpha subunit
AB003400_at	0.5398	0.00521503	3.83651	-1.8746	0.924074	Dao	D-amino-acid oxidase
M11942_s_at	0.5215	0.00462928	-3.92225	-1.9003	-0.670787	LOC680121///Hspa8	similar to heat shock protein 8///heat shock protein family A (Hsp70) member 8
rc_AI235890_s_at	0.5401	0.00531112	3.82344	-1.9032	0.808057	RT1-S3	RT1 class Ib, locus S3
U10357_at	0.543	0.00555375	3.79153	-1.9385	0.836418	Pdk2	pyruvate dehydrogenase kinase 2
AJ224120_at	0.5559	0.00582568	-3.7575	-1.9452	-1.6588	Pex11a	peroxisomal biogenesis factor 11 alpha
X07259cds_s_at	0.543	0.00553296	-3.79421	-1.9468	-1.82215	Cyp4a1	cytochrome P450, family 4, subfamily a, polypeptide 1
U24282_g_at	0.5215	0.00468933	-3.91294	-1.9729	-1.59517	Dio3	deiodinase, iodothyronine, type III
M97197_at	0.5608	0.00628278	-3.70396	-1.984	-1.17978
A01157cds_s_at	0.5398	0.00513273	-3.84792	-1.9884	-1.57086	Lipf	lipase F, gastric type
rc_AA964055_at	0.5401	0.00534007	-3.81955	-1.9976	-1.82192	LOC100912338///LOC100910200///LOC100365043///LOC100364835///LOC100359692///LOC684797///Hist1h2bcl1///Hist1h2bd///Hist1h2bh///Hist1h2bl	histone H2B type 2-B-like///histone H2B type 1-C/E/G-like///histone cluster 1, H2bd-like///histone cluster 1, H2bd-like///histone cluster 1, H2bc-like///similar to Histone H2B 291B///histone cluster 1, H2bc-like 1///histone cluster 1, H2bd///histone cluster 1, H2bh///histone cluster 1, H2bl
U02553cds_s_at	0.5608	0.00647456	3.68273	-2.0076	2.12174	Dusp1	dual specificity phosphatase 1
J03621_at	0.5559	0.00585559	-3.75386	-2.0098	-0.602123	Suclg1	succinate-CoA ligase, alpha subunit
M33936_s_at	0.5215	0.00461698	-3.92418	-2.0218	-0.866653	LOC100912910///Cyp4a3///Cyp4a2	cytochrome P450 4A2-like///cytochrome P450, family 4, subfamily a, polypeptide 3///cytochrome P450, family 4, subfamily a, polypeptide 2
AF035955_at	0.543	0.005518	-3.79614	-2.0529	-1.95891	Kif11	kinesin family member 11
S61868_at	0.5608	0.00624949	3.70772	-2.0724	0.775023	Sdc4	syndecan 4
J04963_at	0.5673	0.00705803	-3.62205	-2.0747	-1.21337	Ceacam1	carcinoembryonic antigen related cell adhesion molecule 1
rc_AA875362_at	0.5606	0.00598882	-3.73789	-2.1003	-1.49374
rc_AA892821_g_at	0.5608	0.00637447	3.69373	-2.117	0.844454	Akr7a2	aldo-keto reductase family 7, member A2
Y08139_at	0.5559	0.00587522	-3.75149	-2.1211	-1.91527	Twist2	twist family bHLH transcription factor 2
U60282_at	0.5649	0.0068692	3.64109	-2.1432	1.66533	Slc5a5	solute carrier family 5 member 5
rc_AI638957_at	0.5608	0.00633771	-3.69781	-2.1495	-1.77226
E06822cds_s_at	0.5673	0.00709219	-3.61867	-2.1522	-0.790259	Akr1c3	aldo-keto reductase family 1, member C3
K01721mRNA_s_at	0.5608	0.00656503	-3.67295	-2.1587	-1.46122	Cyp2b2	cytochrome P450, family 2, subfamily b, polypeptide 2
rc_AA799569_at	0.572	0.00721582	3.60656	-2.1589	0.676644	Stat2	signal transducer and activator of transcription 2
rc_AI172293_at	0.5608	0.0066357	-3.66541	-2.1674	-1.37308	Msmo1	methylsterol monooxygenase 1
X55812complete_seq_at	0.5608	0.00626191	-3.70632	-2.1738	-1.54245	Cnr1	cannabinoid receptor 1
rc_AI044423_at	0.572	0.00765695	-3.5651	-2.1788	-1.39884	Arl1	ADP-ribosylation factor like GTPase 1
rc_AA818487_s_at	0.5649	0.00684136	3.64394	-2.1846	0.598614	Ppib	peptidylprolyl isomerase B
Y15054_at	0.572	0.0080555	3.52978	-2.197	1.22697	Coro7	coronin 7
AF080507_at	0.5608	0.00664477	3.66445	-2.2149	0.571592	Mbl1	mannose-binding lectin (protein A) 1
D10756_at	0.572	0.00753218	-3.57657	-2.2327	-1.0156	Psma5	proteasome subunit alpha 5
rc_AI030286_s_at	0.5673	0.00705448	-3.62241	-2.2413	-2.14236	Bdnf	brain-derived neurotrophic factor
Z17223_at	0.572	0.00814767	3.52188	-2.2753	1.46609	Meox2	mesenchyme homeobox 2
L21711_s_at	0.572	0.00797085	3.53712	-2.2776	0.721852	Lgals9///Lgals5	galectin 9///lectin, galactose binding, soluble 5
M31363mRNA_f_at	0.5608	0.00655261	-3.67428	-2.2783	-0.558039	Sult2a1///Sult2a6	sulfotransferase family 2A, dehydroepiandrosterone (DHEA)-preferring, member 1///sulfotransferase family 2A, dehydroepiandrosterone (DHEA)-preferring, member 6
L36030_at	0.572	0.00740013	-3.58892	-2.2799	-1.85365	Gucy2f	guanylate cyclase 2F
rc_AI236145_at	0.572	0.00857059	-3.48679	-2.2897	-0.970771	Hsd17b7	hydroxysteroid (17-beta) dehydrogenase 7
rc_AI236795_s_at	0.5608	0.00669181	-3.65948	-2.2931	-0.649953	Hsp90ab1	heat shock protein 90 alpha family class B member 1
rc_AA955477_at	0.572	0.00758989	3.57124	-2.2979	2.04747	Mapkapk3	mitogen-activated protein kinase-activated protein kinase 3
rc_AA891785_g_at	0.572	0.00808339	3.52738	-2.2987	0.75352	Idh2	isocitrate dehydrogenase (NADP(+)) 2, mitochondrial
rc_AA998164_s_at	0.572	0.00761735	-3.56872	-2.3004	-2.13854	Ccnb1	cyclin B1
AF034577_at	0.572	0.0091322	-3.44295	-2.3071	-2.30337	Pdk4	pyruvate dehydrogenase kinase 4
rc_AA875620_at	0.572	0.00929595	3.4307	-2.3125	1.09524	LOC102552147///LOC102549726	uncharacterized LOC102552147///uncharacterized LOC102549726
rc_AI638962_at	0.572	0.00779664	3.5525	-2.3148	1.97359
rc_AI639238_at	0.572	0.00940704	-3.42252	-2.322	-2.03916	Tmem64///LOC686461	transmembrane protein 64///hypothetical protein LOC686461
rc_AA800797_at	0.572	0.00776669	3.55518	-2.3283	0.565854	Slco2a1	solute carrier organic anion transporter family, member 2a1
rc_AA800120_at	0.572	0.00832191	-3.50719	-2.3297	-0.925409	Slc25a20	solute carrier family 25 member 20
M74067_at	0.572	0.00842883	3.49834	-2.3362	0.916314	Cldn3	claudin 3
U60416_at	0.572	0.00914801	-3.44175	-2.3362	-1.75175	Myo5b	myosin Vb
AF017393_at	0.572	0.00851831	3.49103	-2.3441	0.822336	Cyp2f4	cytochrome P450, family 2, subfamily f, polypeptide 4
rc_AI639108_at	0.572	0.00851724	3.49111	-2.3469	0.947826
X55298_at	0.572	0.00846665	3.49524	-2.3585	0.618947	Rpn2	ribophorin II
U70372_at	0.572	0.00832335	3.50707	-2.3653	1.44985	RGD1561897///Uhmk1	similar to Serine/threonine-protein kinase Kist (Kinase interacting with stathmin)///U2AF homology motif (UHM) kinase 1
U43534_at	0.572	0.00886364	3.46354	-2.3673	1.93865	Adarb1	adenosine deaminase, RNA-specific, B1
E01184cds_s_at	0.572	0.00861279	-3.48339	-2.3762	-0.870406	Cyp1a2	cytochrome P450, family 1, subfamily a, polypeptide 2
D30666_at	0.572	0.00924047	-3.43482	-2.38	-1.05716	Acsl3	acyl-CoA synthetase long-chain family member 3
M57718mRNA_s_at	0.572	0.00783043	-3.54949	-2.3821	-1.70891	Cyp4a1	cytochrome P450, family 4, subfamily a, polypeptide 1
M31725_at	0.5796	0.0100982	3.37384	-2.3846	1.27808	Cntn2	contactin 2
U13895_s_at	0.572	0.0090836	-3.44663	-2.3876	-0.79059	Psmc2	proteasome 26S subunit, ATPase 2
AF091576_at	0.572	0.00950956	-3.41507	-2.4042	-0.785979	LOC100910640///LOC100910500///Olr1280	olfactory receptor 144-like///olfactory receptor 144-like///olfactory receptor 1280
X89730mRNA_at	0.572	0.00914483	3.44199	-2.4215	1.91521	Sry	sex determining region Y
rc_AA858626_at	0.572	0.00921153	3.43699	-2.4237	2.34675	LOC102547101	uncharacterized LOC102547101
rc_AA893088_at	0.572	0.00963836	3.40582	-2.4372	0.645042	Nek7	NIMA-related kinase 7
X17184_at	0.572	0.00981639	3.39325	-2.4427	1.58194	Gria1	glutamate ionotropic receptor AMPA type subunit 1
AF065161_at	0.5796	0.0102096	3.36633	-2.4509	0.970535	Cish	cytokine inducible SH2-containing protein
rc_AA860039_s_at	0.572	0.00944971	-3.41941	-2.4561	-1.65605
X17682_s_at	0.572	0.00967928	-3.40291	-2.4648	-2.52575	Map2	microtubule-associated protein 2
X63744_at	0.572	0.00979526	3.39473	-2.4778	1.98866	Slc1a3	solute carrier family 1 member 3
M21208mRNA_s_at	0.5796	0.0101852	-3.36796	-2.4781	-1.12947	Cyp17a1	cytochrome P450, family 17, subfamily a, polypeptide 1
rc_AA997865_at	0.5755	0.0099409	-3.3846	-2.4802	-2.49032	Tmsbl1	thymosin beta-like protein 1
L40624_at	0.5898	0.0114521	3.28796	-2.495	0.845579	Abcc8	ATP binding cassette subfamily C member 8
rc_AI169735_at	0.5898	0.0113294	-3.29529	-2.4979	-2.98911	Cyp2b3	cytochrome P450, family 2, subfamily b, polypeptide 3
[truncated: 8,647 more rows]
